# Supplementary material for: Machine Learning-Guided Prediction of Formulation Performance in Inhalable Ciprofloxacin–Bile Acid Dispersions with Antimicrobial and Toxicity Evaluation
Source: Mol Pharm. 2025 Oct 11;22(11):6681–702. doi: 10.1021/acs.molpharmaceut.5c00663 (PMC12587441; doi:10.1021/acs.molpharmaceut.5c00663)
Supplement: Supplementary file 1 [file mp5c00663_si_001.xlsx]

## Sheet: Sheet1
Target	Model	CV_R2	Train_R2	R2_95%_CI	RMSE_95%_CI
Coarse Particle Fraction (CPF) (%)	GradientBoosting	-0.0182127	1	(0.11679357945573852, 0.9998937368206912)	(0.014792594538692125, 1.952506503912035)
Crystallinity	RandomForest	0.704232	0.993449	(0.7327522507644848, 0.9948916194161281)	(15.656602642712071, 113.25267691399843)
Fine Particle Fraction (FPF) (%)	ExtraTrees	-0.0182127	1	(0.21120598690687659, 0.999938104447283)	(0.016342224806109536, 1.8449925726709977)
Yield (%)	GradientBoosting	0.716421	1	(0.9000788189438171, 0.9969809658947986)	(0.3905975710776055, 2.2472940688609917)
max_solubility	Ridge	0.923048	0.999288	(0.99117122449103, 0.9982861227567341)	(4.364220670348553, 9.90529258660604)
mean_solubility	LinearRegression	1	1	(1.0, 1.0)	(2.1587838014987424e-14, 7.682683680391481e-13)
