# Supplementary material for: Machine Learning-Guided Prediction of Formulation Performance in Inhalable Ciprofloxacin–Bile Acid Dispersions with Antimicrobial and Toxicity Evaluation
Source: Mol Pharm. 2025 Oct 11;22(11):6681–702. doi: 10.1021/acs.molpharmaceut.5c00663 (PMC12587441; doi:10.1021/acs.molpharmaceut.5c00663)
Supplement: Supplementary file 2 [file mp5c00663_si_002.xlsx]

## Sheet: Performance
Target	Model	R²	RMSE
Coarse Particle Fraction (CPF) (%)_Target	Random Forest	-0.0558548	3.29715
Coarse Particle Fraction (CPF) (%)_Target	XGBoost	-0.206182	3.52406
Coarse Particle Fraction (CPF) (%)_Target	Gradient Boosting	0.163619	2.93453
Coarse Particle Fraction (CPF) (%)_Target	Support Vector Regression	-0.195778	3.50883
Coarse Particle Fraction (CPF) (%)_Target	Linear Regression	-0.0651434	3.31162
Coarse Particle Fraction (CPF) (%)_Target	Extra Trees	0.744282	1.62262
Coarse Particle Fraction (CPF) (%)_Target	MLP Regressor	-7.41816	9.30991
Coarse Particle Fraction (CPF) (%)_Target	Ridge	0.000971656	3.2072
Coarse Particle Fraction (CPF) (%)_Target	Lasso	-0.042776	3.27667
Coarse Particle Fraction (CPF) (%)_Target	ElasticNet	-0.014638	3.23216
Coarse Particle Fraction (CPF) (%)_Target	LightGBM	-0.214758	3.53657
Coarse Particle Fraction (CPF) (%)_Target	AdaBoost	-0.2	3.51502
Coarse Particle Fraction (CPF) (%)_Target	KNN Regressor	-0.0458967	3.28157
Coarse Particle Fraction (CPF) (%)_Target	Gaussian Process	-554.419	75.6218
Emitted Dose (ED) (mg)_Target	Random Forest	-3.49236	0.381837
Emitted Dose (ED) (mg)_Target	XGBoost	-17.0003	0.764328
Emitted Dose (ED) (mg)_Target	Gradient Boosting	-9.42028	0.581541
Emitted Dose (ED) (mg)_Target	Support Vector Regression	-0.253266	0.20168
Emitted Dose (ED) (mg)_Target	Linear Regression	-5.57749	0.46203
Emitted Dose (ED) (mg)_Target	Extra Trees	-6.36068	0.488764
Emitted Dose (ED) (mg)_Target	MLP Regressor	-10.3917	0.608042
Emitted Dose (ED) (mg)_Target	Ridge	-5.63377	0.464003
Emitted Dose (ED) (mg)_Target	Lasso	-5.80135	0.469827
Emitted Dose (ED) (mg)_Target	ElasticNet	-4.90264	0.437687
Emitted Dose (ED) (mg)_Target	LightGBM	-0.114032	0.190147
Emitted Dose (ED) (mg)_Target	AdaBoost	-0.200002	0.197347
Emitted Dose (ED) (mg)_Target	KNN Regressor	-0.127139	0.191262
Emitted Dose (ED) (mg)_Target	Gaussian Process	-308.345	3.16856
Extra Fine Particle Fraction (EFPF) (%)_Target	Random Forest	-1.17135	0.134544
Extra Fine Particle Fraction (EFPF) (%)_Target	XGBoost	-2.76446	0.177154
Extra Fine Particle Fraction (EFPF) (%)_Target	Gradient Boosting	-2.54121	0.171821
Extra Fine Particle Fraction (EFPF) (%)_Target	Support Vector Regression	-0.22667	0.101126
Extra Fine Particle Fraction (EFPF) (%)_Target	Linear Regression	-3.20886	0.187319
Extra Fine Particle Fraction (EFPF) (%)_Target	Extra Trees	-0.751319	0.120832
Extra Fine Particle Fraction (EFPF) (%)_Target	MLP Regressor	-1.24585	0.136833
Extra Fine Particle Fraction (EFPF) (%)_Target	Ridge	-1.3163	0.138962
Extra Fine Particle Fraction (EFPF) (%)_Target	Lasso	-0.606088	0.115714
Extra Fine Particle Fraction (EFPF) (%)_Target	ElasticNet	-0.56039	0.114056
Extra Fine Particle Fraction (EFPF) (%)_Target	LightGBM	-0.606089	0.115714
Extra Fine Particle Fraction (EFPF) (%)_Target	AdaBoost	0.907414	0.0277826
Extra Fine Particle Fraction (EFPF) (%)_Target	KNN Regressor	-0.39497	0.107841
Extra Fine Particle Fraction (EFPF) (%)_Target	Gaussian Process	-193.559	1.27358
Fine Particle Dose (FPD) (mg)_Target	Random Forest	-0.20955	0.157991
Fine Particle Dose (FPD) (mg)_Target	XGBoost	-0.321854	0.165163
Fine Particle Dose (FPD) (mg)_Target	Gradient Boosting	-0.346122	0.166672
Fine Particle Dose (FPD) (mg)_Target	Support Vector Regression	-0.246975	0.160417
Fine Particle Dose (FPD) (mg)_Target	Linear Regression	-0.459267	0.173535
Fine Particle Dose (FPD) (mg)_Target	Extra Trees	0.307765	0.119522
Fine Particle Dose (FPD) (mg)_Target	MLP Regressor	-0.321019	0.165111
Fine Particle Dose (FPD) (mg)_Target	Ridge	-0.0426037	0.146683
Fine Particle Dose (FPD) (mg)_Target	Lasso	-0.230657	0.159364
Fine Particle Dose (FPD) (mg)_Target	ElasticNet	-0.230657	0.159364
Fine Particle Dose (FPD) (mg)_Target	LightGBM	-0.230657	0.159364
Fine Particle Dose (FPD) (mg)_Target	AdaBoost	-0.823617	0.193994
Fine Particle Dose (FPD) (mg)_Target	KNN Regressor	0.0454911	0.140349
Fine Particle Dose (FPD) (mg)_Target	Gaussian Process	-29.4698	0.792967
Fine Particle Fraction (FPF) (%)_Target	Random Forest	-0.103914	3.37136
Fine Particle Fraction (FPF) (%)_Target	XGBoost	-0.206179	3.52406
Fine Particle Fraction (FPF) (%)_Target	Gradient Boosting	0.163619	2.93453
Fine Particle Fraction (FPF) (%)_Target	Support Vector Regression	-0.195759	3.5088
Fine Particle Fraction (FPF) (%)_Target	Linear Regression	-0.0652446	3.31178
Fine Particle Fraction (FPF) (%)_Target	Extra Trees	0.750332	1.60331
Fine Particle Fraction (FPF) (%)_Target	MLP Regressor	-1.23908	4.80145
Fine Particle Fraction (FPF) (%)_Target	Ridge	0.000971656	3.2072
Fine Particle Fraction (FPF) (%)_Target	Lasso	-0.042776	3.27667
Fine Particle Fraction (FPF) (%)_Target	ElasticNet	-0.014638	3.23216
Fine Particle Fraction (FPF) (%)_Target	LightGBM	-0.214757	3.53657
Fine Particle Fraction (FPF) (%)_Target	AdaBoost	-0.2	3.51502
Fine Particle Fraction (FPF) (%)_Target	KNN Regressor	-0.0458967	3.28157
Fine Particle Fraction (FPF) (%)_Target	Gaussian Process	-53.1557	23.6134
GSD_Target	Random Forest	-24.116	0.0197666
GSD_Target	XGBoost	-51.9587	0.0287029
GSD_Target	Gradient Boosting	-50.3614	0.0282667
GSD_Target	Support Vector Regression	-0.309739	0.00451387
GSD_Target	Linear Regression	-28.664	0.0214818
GSD_Target	Extra Trees	-4.38237	0.00915046
GSD_Target	MLP Regressor	-1129.26	0.1326
GSD_Target	Ridge	-9.89033	0.013016
GSD_Target	Lasso	-1.12492	0.00574946
GSD_Target	ElasticNet	-2.07518	0.00691658
GSD_Target	LightGBM	-0.113763	0.00416248
GSD_Target	AdaBoost	-0.2	0.00432063
GSD_Target	KNN Regressor	-5.23931	0.009852
GSD_Target	Gaussian Process	-187333	1.70712
MMAD (micrometer)_Target	Random Forest	-0.159469	0.185519
MMAD (micrometer)_Target	XGBoost	-0.153931	0.185075
MMAD (micrometer)_Target	Gradient Boosting	0.134971	0.160241
MMAD (micrometer)_Target	Support Vector Regression	-0.19703	0.1885
MMAD (micrometer)_Target	Linear Regression	-0.291978	0.195833
MMAD (micrometer)_Target	Extra Trees	0.357293	0.138122
MMAD (micrometer)_Target	MLP Regressor	-59.0084	1.33464
MMAD (micrometer)_Target	Ridge	-0.189072	0.187872
MMAD (micrometer)_Target	Lasso	-0.207439	0.189317
MMAD (micrometer)_Target	ElasticNet	-0.21165	0.189647
MMAD (micrometer)_Target	LightGBM	-0.264684	0.193753
MMAD (micrometer)_Target	AdaBoost	-0.2	0.188733
MMAD (micrometer)_Target	KNN Regressor	-0.180765	0.187214
MMAD (micrometer)_Target	Gaussian Process	-1300.65	6.2159
mean_solubility_Target	Random Forest	0.759685	35.0099
mean_solubility_Target	XGBoost	0.0130712	70.9486
mean_solubility_Target	Gradient Boosting	0.0556994	69.3995
mean_solubility_Target	Support Vector Regression	0.218372	63.1395
mean_solubility_Target	Linear Regression	0.814712	30.7415
mean_solubility_Target	Extra Trees	-0.696708	93.0261
mean_solubility_Target	MLP Regressor	0.524508	49.2462
mean_solubility_Target	Ridge	0.81333	30.8559
mean_solubility_Target	Lasso	0.806386	31.4246
mean_solubility_Target	ElasticNet	0.823894	29.9701
mean_solubility_Target	LightGBM	-0.142751	76.3443
mean_solubility_Target	AdaBoost	0.227146	62.7841
mean_solubility_Target	KNN Regressor	0.774283	33.9299
mean_solubility_Target	Gaussian Process	-11.8764	256.271
std_solubility_Target	Random Forest	0.189886	15.1573
std_solubility_Target	XGBoost	0.00107064	16.8313
std_solubility_Target	Gradient Boosting	0.167428	15.366
std_solubility_Target	Support Vector Regression	0.307644	14.0125
std_solubility_Target	Linear Regression	-0.360467	19.6424
std_solubility_Target	Extra Trees	-0.378812	19.7744
std_solubility_Target	MLP Regressor	-0.651541	21.6418
std_solubility_Target	Ridge	0.0980368	15.9935
std_solubility_Target	Lasso	-0.136294	17.9513
std_solubility_Target	ElasticNet	-0.0922359	17.5998
std_solubility_Target	LightGBM	-0.00146017	16.8526
std_solubility_Target	AdaBoost	0.172398	15.3201
std_solubility_Target	KNN Regressor	0.267772	14.4103
std_solubility_Target	Gaussian Process	-2.26264	30.4183
min_solubility_Target	Random Forest	0.389323	51.2123
min_solubility_Target	XGBoost	-0.180069	71.1906
min_solubility_Target	Gradient Boosting	-0.458047	79.1324
min_solubility_Target	Support Vector Regression	-0.00755941	65.7815
min_solubility_Target	Linear Regression	0.567817	43.0827
min_solubility_Target	Extra Trees	-2.0581	114.603
min_solubility_Target	MLP Regressor	-0.00088068	65.5632
min_solubility_Target	Ridge	0.597922	41.5551
min_solubility_Target	Lasso	0.546706	44.1223
min_solubility_Target	ElasticNet	0.588175	42.0557
min_solubility_Target	LightGBM	-0.189166	71.4644
min_solubility_Target	AdaBoost	-0.0425002	66.9124
min_solubility_Target	KNN Regressor	0.380257	51.5911
min_solubility_Target	Gaussian Process	-11.1686	228.607
max_solubility_Target	Random Forest	0.851971	29.8291
max_solubility_Target	XGBoost	0.386854	60.7084
max_solubility_Target	Gradient Boosting	0.280623	65.7575
max_solubility_Target	Support Vector Regression	0.192755	69.6578
max_solubility_Target	Linear Regression	0.748	38.9195
max_solubility_Target	Extra Trees	-0.760307	102.864
max_solubility_Target	MLP Regressor	0.606868	48.6112
max_solubility_Target	Ridge	0.855181	29.504
max_solubility_Target	Lasso	0.84978	30.0491
max_solubility_Target	ElasticNet	0.86179	28.8228
max_solubility_Target	LightGBM	-0.115978	81.9021
max_solubility_Target	AdaBoost	0.883146	26.5026
max_solubility_Target	KNN Regressor	0.809021	33.8813
max_solubility_Target	Gaussian Process	-11.9154	278.626
mean_dissolution_Target	Random Forest	-0.774171	50.4367
mean_dissolution_Target	XGBoost	0.114522	35.6318
mean_dissolution_Target	Gradient Boosting	-1.51613	60.0642
mean_dissolution_Target	Support Vector Regression	0.351899	30.4839
mean_dissolution_Target	Linear Regression	-2.27154	68.4896
mean_dissolution_Target	Extra Trees	-1.42726	58.9938
mean_dissolution_Target	MLP Regressor	-4.27637	86.9794
mean_dissolution_Target	Ridge	-1.2672	57.0156
mean_dissolution_Target	Lasso	-4.38135	87.8404
mean_dissolution_Target	ElasticNet	-3.46295	79.9945
mean_dissolution_Target	LightGBM	-1.31499	57.6134
mean_dissolution_Target	AdaBoost	-0.655858	48.7259
mean_dissolution_Target	KNN Regressor	-0.603168	47.9445
mean_dissolution_Target	Gaussian Process	-40.1188	242.811
std_dissolution_Target	Random Forest	0.0783528	14.2177
std_dissolution_Target	XGBoost	0.0777755	14.2221
std_dissolution_Target	Gradient Boosting	0.202761	13.2233
std_dissolution_Target	Support Vector Regression	-0.0443629	15.1346
std_dissolution_Target	Linear Regression	-2.58141	28.0267
std_dissolution_Target	Extra Trees	-0.405014	17.5544
std_dissolution_Target	MLP Regressor	-1.25149	22.2219
std_dissolution_Target	Ridge	-0.700854	19.3143
std_dissolution_Target	Lasso	-1.07702	21.3435
std_dissolution_Target	ElasticNet	-1.01041	20.9985
std_dissolution_Target	LightGBM	-0.000546371	14.8137
std_dissolution_Target	AdaBoost	0.187762	13.3471
std_dissolution_Target	KNN Regressor	-0.728616	19.4713
std_dissolution_Target	Gaussian Process	-4.60425	35.0594
min_dissolution_Target	Random Forest	-0.0633257	53.0728
min_dissolution_Target	XGBoost	0.240817	44.8448
min_dissolution_Target	Gradient Boosting	-0.476012	62.5293
min_dissolution_Target	Support Vector Regression	0.234789	45.0225
min_dissolution_Target	Linear Regression	-1.52309	81.7532
min_dissolution_Target	Extra Trees	-0.536587	63.7995
min_dissolution_Target	MLP Regressor	-1.73198	85.0702
min_dissolution_Target	Ridge	-0.518341	63.4196
min_dissolution_Target	Lasso	-2.48368	96.0634
min_dissolution_Target	ElasticNet	-1.9251	88.0257
min_dissolution_Target	LightGBM	-0.729421	67.6844
min_dissolution_Target	AdaBoost	0.330285	42.1195
min_dissolution_Target	KNN Regressor	0.245335	44.7111
min_dissolution_Target	Gaussian Process	-16.0535	212.542
max_dissolution_Target	Random Forest	-3.03582	54.9165
max_dissolution_Target	XGBoost	-0.158646	29.4247
max_dissolution_Target	Gradient Boosting	-2.13263	48.3829
max_dissolution_Target	Support Vector Regression	-1.23599	40.8764
max_dissolution_Target	Linear Regression	-5.88351	71.7203
max_dissolution_Target	Extra Trees	-6.92799	76.9695
max_dissolution_Target	MLP Regressor	-10.4245	92.3967
max_dissolution_Target	Ridge	-3.44718	57.6474
max_dissolution_Target	Lasso	-9.31061	87.7767
max_dissolution_Target	ElasticNet	-7.52418	79.8112
max_dissolution_Target	LightGBM	-2.56354	51.6033
max_dissolution_Target	AdaBoost	-3.61222	58.7074
max_dissolution_Target	KNN Regressor	-3.55142	58.3191
max_dissolution_Target	Gaussian Process	-96.0397	269.285
Crystallinity_Target	Random Forest	0.897936	58.4123
Crystallinity_Target	XGBoost	0.623677	112.163
Crystallinity_Target	Gradient Boosting	0.318756	150.911
Crystallinity_Target	Support Vector Regression	-0.595994	230.985
Crystallinity_Target	Linear Regression	-0.269637	206.019
Crystallinity_Target	Extra Trees	-0.318246	209.926
Crystallinity_Target	MLP Regressor	0.964968	34.2217
Crystallinity_Target	Ridge	-0.0507741	187.423
Crystallinity_Target	Lasso	-0.157944	196.749
Crystallinity_Target	ElasticNet	0.202066	163.325
Crystallinity_Target	LightGBM	-0.230152	202.791
Crystallinity_Target	AdaBoost	0.936853	45.9458
Crystallinity_Target	KNN Regressor	0.86747	66.5619
Crystallinity_Target	Gaussian Process	-3.5552	390.231
Yield (%)_Target	Random Forest	0.794497	2.51933
Yield (%)_Target	XGBoost	-0.431099	6.64829
Yield (%)_Target	Gradient Boosting	0.850425	2.14933
Yield (%)_Target	Support Vector Regression	0.822557	2.34102
Yield (%)_Target	Linear Regression	0.453309	4.10909
Yield (%)_Target	Extra Trees	0.776975	2.62453
Yield (%)_Target	MLP Regressor	-10.9017	19.1725
Yield (%)_Target	Ridge	0.515185	3.86957
Yield (%)_Target	Lasso	0.387839	4.34819
Yield (%)_Target	ElasticNet	0.413032	4.25777
Yield (%)_Target	LightGBM	-0.700746	7.24761
Yield (%)_Target	AdaBoost	0.709263	2.99657
Yield (%)_Target	KNN Regressor	0.817635	2.37326
Yield (%)_Target	Gaussian Process	-246.936	87.5074

## Sheet: Paired_t_test
Target	Model	t-statistic	p-value
Coarse Particle Fraction (CPF) (%)_Target	Random Forest	1.95134	0.108484
Coarse Particle Fraction (CPF) (%)_Target	XGBoost	0.85495	0.431627
Coarse Particle Fraction (CPF) (%)_Target	Gradient Boosting	2.80759	0.0376552
Coarse Particle Fraction (CPF) (%)_Target	Support Vector Regression	0.953422	0.384161
Coarse Particle Fraction (CPF) (%)_Target	Extra Trees	1.48953	0.196529
Coarse Particle Fraction (CPF) (%)_Target	MLP Regressor	-2.35112	0.0654691
Coarse Particle Fraction (CPF) (%)_Target	Ridge	0.213018	0.839726
Coarse Particle Fraction (CPF) (%)_Target	Lasso	-1.32801	0.241566
Coarse Particle Fraction (CPF) (%)_Target	ElasticNet	-1.02022	0.354423
Coarse Particle Fraction (CPF) (%)_Target	LightGBM	0.688925	0.521528
Coarse Particle Fraction (CPF) (%)_Target	AdaBoost	0.980196	0.372005
Coarse Particle Fraction (CPF) (%)_Target	KNN Regressor	-0.807409	0.456107
Coarse Particle Fraction (CPF) (%)_Target	Gaussian Process	-26.3869	1.46118e-06
Emitted Dose (ED) (mg)_Target	Random Forest	6.36862	0.00141154
Emitted Dose (ED) (mg)_Target	XGBoost	-0.253191	0.810201
Emitted Dose (ED) (mg)_Target	Gradient Boosting	0.38409	0.716703
Emitted Dose (ED) (mg)_Target	Support Vector Regression	1.56194	0.179059
Emitted Dose (ED) (mg)_Target	Extra Trees	1.56348	0.178705
Emitted Dose (ED) (mg)_Target	MLP Regressor	-2.16593	0.0825667
Emitted Dose (ED) (mg)_Target	Ridge	0.227304	0.829189
Emitted Dose (ED) (mg)_Target	Lasso	0.191962	0.855324
Emitted Dose (ED) (mg)_Target	ElasticNet	0.550904	0.605409
Emitted Dose (ED) (mg)_Target	LightGBM	1.55643	0.180333
Emitted Dose (ED) (mg)_Target	AdaBoost	1.60699	0.168967
Emitted Dose (ED) (mg)_Target	KNN Regressor	1.87123	0.120224
Emitted Dose (ED) (mg)_Target	Gaussian Process	-18.2594	9.05772e-06
Extra Fine Particle Fraction (EFPF) (%)_Target	Random Forest	8.43395	0.000384468
Extra Fine Particle Fraction (EFPF) (%)_Target	XGBoost	1.7098	0.147995
Extra Fine Particle Fraction (EFPF) (%)_Target	Gradient Boosting	1.87463	0.119699
Extra Fine Particle Fraction (EFPF) (%)_Target	Support Vector Regression	3.92342	0.0111437
Extra Fine Particle Fraction (EFPF) (%)_Target	Extra Trees	1.46963	0.20161
Extra Fine Particle Fraction (EFPF) (%)_Target	MLP Regressor	1.32373	0.242882
Extra Fine Particle Fraction (EFPF) (%)_Target	Ridge	2.93322	0.0325112
Extra Fine Particle Fraction (EFPF) (%)_Target	Lasso	3.02901	0.0291145
Extra Fine Particle Fraction (EFPF) (%)_Target	ElasticNet	3.08142	0.0274252
Extra Fine Particle Fraction (EFPF) (%)_Target	LightGBM	3.02901	0.0291146
Extra Fine Particle Fraction (EFPF) (%)_Target	AdaBoost	3.78033	0.0128855
Extra Fine Particle Fraction (EFPF) (%)_Target	KNN Regressor	3.9785	0.0105465
Extra Fine Particle Fraction (EFPF) (%)_Target	Gaussian Process	-13.3471	4.22281e-05
Fine Particle Dose (FPD) (mg)_Target	Random Forest	4.54635	0.00613292
Fine Particle Dose (FPD) (mg)_Target	XGBoost	1.71029	0.147902
Fine Particle Dose (FPD) (mg)_Target	Gradient Boosting	1.6796	0.15387
Fine Particle Dose (FPD) (mg)_Target	Support Vector Regression	1.37876	0.22646
Fine Particle Dose (FPD) (mg)_Target	Extra Trees	0.78174	0.469748
Fine Particle Dose (FPD) (mg)_Target	MLP Regressor	-0.293888	0.780652
Fine Particle Dose (FPD) (mg)_Target	Ridge	2.12874	0.0865418
Fine Particle Dose (FPD) (mg)_Target	Lasso	1.44391	0.208367
Fine Particle Dose (FPD) (mg)_Target	ElasticNet	1.44391	0.208367
Fine Particle Dose (FPD) (mg)_Target	LightGBM	1.44391	0.208367
Fine Particle Dose (FPD) (mg)_Target	AdaBoost	0.103451	0.921626
Fine Particle Dose (FPD) (mg)_Target	KNN Regressor	1.44725	0.207478
Fine Particle Dose (FPD) (mg)_Target	Gaussian Process	-22.015	3.59053e-06
Fine Particle Fraction (FPF) (%)_Target	Random Forest	1.34095	0.237627
Fine Particle Fraction (FPF) (%)_Target	XGBoost	0.85165	0.433294
Fine Particle Fraction (FPF) (%)_Target	Gradient Boosting	2.79301	0.0383084
Fine Particle Fraction (FPF) (%)_Target	Support Vector Regression	0.956172	0.382897
Fine Particle Fraction (FPF) (%)_Target	Extra Trees	1.48341	0.198079
Fine Particle Fraction (FPF) (%)_Target	MLP Regressor	-1.66308	0.157184
Fine Particle Fraction (FPF) (%)_Target	Ridge	0.164897	0.875485
Fine Particle Fraction (FPF) (%)_Target	Lasso	-1.1678	0.295541
Fine Particle Fraction (FPF) (%)_Target	ElasticNet	-0.848006	0.43514
Fine Particle Fraction (FPF) (%)_Target	LightGBM	0.6867	0.522815
Fine Particle Fraction (FPF) (%)_Target	AdaBoost	0.977008	0.373435
Fine Particle Fraction (FPF) (%)_Target	KNN Regressor	-0.844204	0.437072
Fine Particle Fraction (FPF) (%)_Target	Gaussian Process	-163.57	1.62037e-10
GSD_Target	Random Forest	1.44376	0.208408
GSD_Target	XGBoost	0.237198	0.821915
GSD_Target	Gradient Boosting	0.318814	0.762756
GSD_Target	Support Vector Regression	2.3285	0.0673369
GSD_Target	Extra Trees	1.42044	0.214721
GSD_Target	MLP Regressor	-1.57769	0.175465
GSD_Target	Ridge	2.3127	0.0686753
GSD_Target	Lasso	2.01114	0.1005
GSD_Target	ElasticNet	2.11439	0.0881303
GSD_Target	LightGBM	1.76019	0.13869
GSD_Target	AdaBoost	1.90236	0.115513
GSD_Target	KNN Regressor	1.9467	0.109131
GSD_Target	Gaussian Process	-369.236	2.76536e-12
MMAD (micrometer)_Target	Random Forest	6.58587	0.00121206
MMAD (micrometer)_Target	XGBoost	2.52941	0.0525675
MMAD (micrometer)_Target	Gradient Boosting	3.30412	0.0213783
MMAD (micrometer)_Target	Support Vector Regression	2.62062	0.0470627
MMAD (micrometer)_Target	Extra Trees	2.91297	0.0332845
MMAD (micrometer)_Target	MLP Regressor	-3.48569	0.0175514
MMAD (micrometer)_Target	Ridge	1.20453	0.282287
MMAD (micrometer)_Target	Lasso	4.20495	0.00844917
MMAD (micrometer)_Target	ElasticNet	2.94318	0.032138
MMAD (micrometer)_Target	LightGBM	1.84606	0.124177
MMAD (micrometer)_Target	AdaBoost	2.84123	0.0361943
MMAD (micrometer)_Target	KNN Regressor	1.65084	0.159682
MMAD (micrometer)_Target	Gaussian Process	-39.2566	2.02173e-07
mean_solubility_Target	Random Forest	-0.93877	0.390948
mean_solubility_Target	XGBoost	-2.18657	0.0804433
mean_solubility_Target	Gradient Boosting	-1.7974	0.132199
mean_solubility_Target	Support Vector Regression	-1.98447	0.103983
mean_solubility_Target	Extra Trees	-0.87301	0.422595
mean_solubility_Target	MLP Regressor	-1.20254	0.282989
mean_solubility_Target	Ridge	0.105887	0.919789
mean_solubility_Target	Lasso	-0.251856	0.811177
mean_solubility_Target	ElasticNet	0.110629	0.916214
mean_solubility_Target	LightGBM	-2.03655	0.0972953
mean_solubility_Target	AdaBoost	-0.99163	0.36691
mean_solubility_Target	KNN Regressor	-0.344066	0.744794
mean_solubility_Target	Gaussian Process	-6.04037	0.00179152
std_solubility_Target	Random Forest	0.981395	0.371468
std_solubility_Target	XGBoost	0.201356	0.848356
std_solubility_Target	Gradient Boosting	0.635774	0.552881
std_solubility_Target	Support Vector Regression	0.843317	0.437523
std_solubility_Target	Extra Trees	-0.327461	0.756585
std_solubility_Target	MLP Regressor	0.0900047	0.931778
std_solubility_Target	Ridge	0.636611	0.552378
std_solubility_Target	Lasso	0.375523	0.722675
std_solubility_Target	ElasticNet	0.379676	0.719778
std_solubility_Target	LightGBM	0.485718	0.647704
std_solubility_Target	AdaBoost	1.46992	0.201537
std_solubility_Target	KNN Regressor	1.04911	0.342167
std_solubility_Target	Gaussian Process	-1.3143	0.245806
min_solubility_Target	Random Forest	-0.79115	0.464713
min_solubility_Target	XGBoost	-1.56771	0.177733
min_solubility_Target	Gradient Boosting	-1.28518	0.255038
min_solubility_Target	Support Vector Regression	-2.08463	0.0915214
min_solubility_Target	Extra Trees	-1.12959	0.309909
min_solubility_Target	MLP Regressor	-0.577461	0.588655
min_solubility_Target	Ridge	0.658591	0.539272
min_solubility_Target	Lasso	0.209197	0.842551
min_solubility_Target	ElasticNet	0.436908	0.680402
min_solubility_Target	LightGBM	-1.86946	0.120497
min_solubility_Target	AdaBoost	-0.668697	0.533316
min_solubility_Target	KNN Regressor	0.502594	0.636599
min_solubility_Target	Gaussian Process	-5.35956	0.00304043
max_solubility_Target	Random Forest	0.755189	0.484169
max_solubility_Target	XGBoost	-1.3645	0.230613
max_solubility_Target	Gradient Boosting	-0.816013	0.451601
max_solubility_Target	Support Vector Regression	-2.34517	0.0659552
max_solubility_Target	Extra Trees	-1.2827	0.255839
max_solubility_Target	MLP Regressor	-0.538011	0.613645
max_solubility_Target	Ridge	1.1999	0.283928
max_solubility_Target	Lasso	0.759078	0.482037
max_solubility_Target	ElasticNet	0.960846	0.380758
max_solubility_Target	LightGBM	-1.50905	0.191662
max_solubility_Target	AdaBoost	0.808173	0.455706
max_solubility_Target	KNN Regressor	0.629658	0.556566
max_solubility_Target	Gaussian Process	-5.68817	0.00234101
mean_dissolution_Target	Random Forest	1.04263	0.344887
mean_dissolution_Target	XGBoost	0.73842	0.493439
mean_dissolution_Target	Gradient Boosting	1.15007	0.302132
mean_dissolution_Target	Support Vector Regression	1.11267	0.316464
mean_dissolution_Target	Extra Trees	0.648182	0.545453
mean_dissolution_Target	MLP Regressor	-2.0401	0.0968566
mean_dissolution_Target	Ridge	0.866254	0.425957
mean_dissolution_Target	Lasso	-2.7127	0.0421401
mean_dissolution_Target	ElasticNet	-1.71058	0.147847
mean_dissolution_Target	LightGBM	-0.24223	0.818224
mean_dissolution_Target	AdaBoost	1.20767	0.281176
mean_dissolution_Target	KNN Regressor	0.291494	0.782379
mean_dissolution_Target	Gaussian Process	-15.4161	2.08471e-05
std_dissolution_Target	Random Forest	1.45376	0.205753
std_dissolution_Target	XGBoost	1.37761	0.226792
std_dissolution_Target	Gradient Boosting	1.62025	0.166104
std_dissolution_Target	Support Vector Regression	1.32176	0.243491
std_dissolution_Target	Extra Trees	0.486663	0.647079
std_dissolution_Target	MLP Regressor	0.334803	0.751363
std_dissolution_Target	Ridge	1.29047	0.25334
std_dissolution_Target	Lasso	0.954565	0.383635
std_dissolution_Target	ElasticNet	1.0269	0.351557
std_dissolution_Target	LightGBM	1.22419	0.275413
std_dissolution_Target	AdaBoost	1.60349	0.169731
std_dissolution_Target	KNN Regressor	0.277024	0.792849
std_dissolution_Target	Gaussian Process	-2.02935	0.0981922
min_dissolution_Target	Random Forest	1.88453	0.118187
min_dissolution_Target	XGBoost	1.87955	0.118945
min_dissolution_Target	Gradient Boosting	0.995092	0.365379
min_dissolution_Target	Support Vector Regression	1.92572	0.112104
min_dissolution_Target	Extra Trees	1.92154	0.112706
min_dissolution_Target	MLP Regressor	0.11009	0.916621
min_dissolution_Target	Ridge	1.6277	0.164518
min_dissolution_Target	Lasso	-1.05068	0.341511
min_dissolution_Target	ElasticNet	-0.372634	0.724695
min_dissolution_Target	LightGBM	0.347132	0.742626
min_dissolution_Target	AdaBoost	2.76131	0.0397727
min_dissolution_Target	KNN Regressor	1.78931	0.133584
min_dissolution_Target	Gaussian Process	-7.52433	0.000656296
max_dissolution_Target	Random Forest	1.78686	0.134007
max_dissolution_Target	XGBoost	1.82381	0.127781
max_dissolution_Target	Gradient Boosting	1.86656	0.120946
max_dissolution_Target	Support Vector Regression	1.13876	0.306407
max_dissolution_Target	Extra Trees	0.374564	0.723346
max_dissolution_Target	MLP Regressor	-1.21141	0.279864
max_dissolution_Target	Ridge	2.15422	0.0837964
max_dissolution_Target	Lasso	-0.115293	0.9127
max_dissolution_Target	ElasticNet	0.464986	0.661489
max_dissolution_Target	LightGBM	0.573476	0.591151
max_dissolution_Target	AdaBoost	1.24474	0.268387
max_dissolution_Target	KNN Regressor	0.787243	0.466799
max_dissolution_Target	Gaussian Process	-18.828	7.78472e-06
Crystallinity_Target	Random Forest	1.5548	0.180711
Crystallinity_Target	XGBoost	1.2311	0.27303
Crystallinity_Target	Gradient Boosting	0.901123	0.408828
Crystallinity_Target	Support Vector Regression	-1.60816	0.168713
Crystallinity_Target	Extra Trees	0.119999	0.909156
Crystallinity_Target	MLP Regressor	1.60525	0.169346
Crystallinity_Target	Ridge	2.01657	0.0998065
Crystallinity_Target	Lasso	1.70325	0.149249
Crystallinity_Target	ElasticNet	1.92433	0.112304
Crystallinity_Target	LightGBM	-1.06419	0.335915
Crystallinity_Target	AdaBoost	1.64291	0.161324
Crystallinity_Target	KNN Regressor	1.49358	0.195508
Crystallinity_Target	Gaussian Process	-5.34529	0.00307597
Yield (%)_Target	Random Forest	2.2402	0.0751961
Yield (%)_Target	XGBoost	-0.0735394	0.944228
Yield (%)_Target	Gradient Boosting	2.66343	0.0446997
Yield (%)_Target	Support Vector Regression	1.86195	0.121665
Yield (%)_Target	Extra Trees	1.6731	0.155165
Yield (%)_Target	MLP Regressor	-2.32035	0.0680241
Yield (%)_Target	Ridge	0.0381805	0.971021
Yield (%)_Target	Lasso	-0.908517	0.405266
Yield (%)_Target	ElasticNet	-0.776064	0.472805
Yield (%)_Target	LightGBM	-0.456967	0.666862
Yield (%)_Target	AdaBoost	1.31288	0.24625
Yield (%)_Target	KNN Regressor	7.21943	0.000795086
Yield (%)_Target	Gaussian Process	-25.9586	1.58496e-06

## Sheet: Permutation_Importance
Target	Model	Feature	Importance
Coarse Particle Fraction (CPF) (%)_Target	Random Forest	Inlet Temperature (150)	0.0916085
Coarse Particle Fraction (CPF) (%)_Target	Random Forest	Molar Ratio (1.0)	0.0631278
Coarse Particle Fraction (CPF) (%)_Target	Random Forest	Nozzle_Internal	0.0199957
Coarse Particle Fraction (CPF) (%)_Target	Random Forest	Molar Ratio (2.0)	0.0166553
Coarse Particle Fraction (CPF) (%)_Target	Random Forest	Weighted Molar Volume (cm^3/mol)	0.0124316
Coarse Particle Fraction (CPF) (%)_Target	Random Forest	Nozzle_External	0.00108877
Coarse Particle Fraction (CPF) (%)_Target	Random Forest	Bile Acid Type_CHOLIC	0.000294931
Coarse Particle Fraction (CPF) (%)_Target	Random Forest	Process Type_spray drying	0.000184294
Coarse Particle Fraction (CPF) (%)_Target	Random Forest	Inlet Temperature (120)	0
Coarse Particle Fraction (CPF) (%)_Target	Random Forest	Inlet Temperature (130)	0
Coarse Particle Fraction (CPF) (%)_Target	Random Forest	Inlet Temperature (140)	0
Coarse Particle Fraction (CPF) (%)_Target	Random Forest	Nozzle_milling	0
Coarse Particle Fraction (CPF) (%)_Target	Random Forest	Inlet Temperature (160)	0
Coarse Particle Fraction (CPF) (%)_Target	Random Forest	Inlet Temperature_milling	0
Coarse Particle Fraction (CPF) (%)_Target	Random Forest	Process Type_milling	0
Coarse Particle Fraction (CPF) (%)_Target	Random Forest	Molar Ratio (0.5)	0
Coarse Particle Fraction (CPF) (%)_Target	Random Forest	Bile Acid Type_CHENO	0
Coarse Particle Fraction (CPF) (%)_Target	Random Forest	Weighted Solubility Parameter (Mpa^1/2)	-0.00130274
Coarse Particle Fraction (CPF) (%)_Target	Random Forest	Weighted Enthalpy of Vaporisation (kJ/mol)	-0.00777236
Coarse Particle Fraction (CPF) (%)_Target	Random Forest	Glass transition Temperature	-0.044831
Coarse Particle Fraction (CPF) (%)_Target	XGBoost	Molar Ratio (1.0)	0.0359106
Coarse Particle Fraction (CPF) (%)_Target	XGBoost	Nozzle_Internal	0.000938605
Coarse Particle Fraction (CPF) (%)_Target	XGBoost	Glass transition Temperature	0.000650861
Coarse Particle Fraction (CPF) (%)_Target	XGBoost	Weighted Solubility Parameter (Mpa^1/2)	0
Coarse Particle Fraction (CPF) (%)_Target	XGBoost	Inlet Temperature (160)	0
Coarse Particle Fraction (CPF) (%)_Target	XGBoost	Bile Acid Type_CHENO	0
Coarse Particle Fraction (CPF) (%)_Target	XGBoost	Molar Ratio (2.0)	0
Coarse Particle Fraction (CPF) (%)_Target	XGBoost	Molar Ratio (0.5)	0
Coarse Particle Fraction (CPF) (%)_Target	XGBoost	Process Type_spray drying	0
Coarse Particle Fraction (CPF) (%)_Target	XGBoost	Process Type_milling	0
Coarse Particle Fraction (CPF) (%)_Target	XGBoost	Inlet Temperature_milling	0
Coarse Particle Fraction (CPF) (%)_Target	XGBoost	Inlet Temperature (150)	0
Coarse Particle Fraction (CPF) (%)_Target	XGBoost	Weighted Molar Volume (cm^3/mol)	0
Coarse Particle Fraction (CPF) (%)_Target	XGBoost	Inlet Temperature (140)	0
Coarse Particle Fraction (CPF) (%)_Target	XGBoost	Inlet Temperature (130)	0
Coarse Particle Fraction (CPF) (%)_Target	XGBoost	Inlet Temperature (120)	0
Coarse Particle Fraction (CPF) (%)_Target	XGBoost	Nozzle_milling	0
Coarse Particle Fraction (CPF) (%)_Target	XGBoost	Nozzle_External	0
Coarse Particle Fraction (CPF) (%)_Target	XGBoost	Weighted Enthalpy of Vaporisation (kJ/mol)	0
Coarse Particle Fraction (CPF) (%)_Target	XGBoost	Bile Acid Type_CHOLIC	0
Coarse Particle Fraction (CPF) (%)_Target	Gradient Boosting	Inlet Temperature (150)	0.333333
Coarse Particle Fraction (CPF) (%)_Target	Gradient Boosting	Nozzle_Internal	0.120995
Coarse Particle Fraction (CPF) (%)_Target	Gradient Boosting	Molar Ratio (1.0)	0.0952118
Coarse Particle Fraction (CPF) (%)_Target	Gradient Boosting	Nozzle_External	0.0895058
Coarse Particle Fraction (CPF) (%)_Target	Gradient Boosting	Inlet Temperature (160)	0
Coarse Particle Fraction (CPF) (%)_Target	Gradient Boosting	Bile Acid Type_CHENO	0
Coarse Particle Fraction (CPF) (%)_Target	Gradient Boosting	Molar Ratio (2.0)	0
Coarse Particle Fraction (CPF) (%)_Target	Gradient Boosting	Molar Ratio (0.5)	0
Coarse Particle Fraction (CPF) (%)_Target	Gradient Boosting	Process Type_spray drying	0
Coarse Particle Fraction (CPF) (%)_Target	Gradient Boosting	Process Type_milling	0
Coarse Particle Fraction (CPF) (%)_Target	Gradient Boosting	Inlet Temperature_milling	0
Coarse Particle Fraction (CPF) (%)_Target	Gradient Boosting	Weighted Solubility Parameter (Mpa^1/2)	0
Coarse Particle Fraction (CPF) (%)_Target	Gradient Boosting	Weighted Molar Volume (cm^3/mol)	0
Coarse Particle Fraction (CPF) (%)_Target	Gradient Boosting	Inlet Temperature (140)	0
Coarse Particle Fraction (CPF) (%)_Target	Gradient Boosting	Inlet Temperature (130)	0
Coarse Particle Fraction (CPF) (%)_Target	Gradient Boosting	Inlet Temperature (120)	0
Coarse Particle Fraction (CPF) (%)_Target	Gradient Boosting	Nozzle_milling	0
Coarse Particle Fraction (CPF) (%)_Target	Gradient Boosting	Weighted Enthalpy of Vaporisation (kJ/mol)	0
Coarse Particle Fraction (CPF) (%)_Target	Gradient Boosting	Bile Acid Type_CHOLIC	0
Coarse Particle Fraction (CPF) (%)_Target	Gradient Boosting	Glass transition Temperature	-0.101043
Coarse Particle Fraction (CPF) (%)_Target	Support Vector Regression	Glass transition Temperature	0.0332183
Coarse Particle Fraction (CPF) (%)_Target	Support Vector Regression	Molar Ratio (2.0)	0.0194053
Coarse Particle Fraction (CPF) (%)_Target	Support Vector Regression	Weighted Solubility Parameter (Mpa^1/2)	0.0131961
Coarse Particle Fraction (CPF) (%)_Target	Support Vector Regression	Weighted Molar Volume (cm^3/mol)	0.01053
Coarse Particle Fraction (CPF) (%)_Target	Support Vector Regression	Molar Ratio (1.0)	0.0069426
Coarse Particle Fraction (CPF) (%)_Target	Support Vector Regression	Inlet Temperature_milling	0.0021326
Coarse Particle Fraction (CPF) (%)_Target	Support Vector Regression	Nozzle_milling	0.0021326
Coarse Particle Fraction (CPF) (%)_Target	Support Vector Regression	Process Type_spray drying	0.0021326
Coarse Particle Fraction (CPF) (%)_Target	Support Vector Regression	Process Type_milling	0.0021326
Coarse Particle Fraction (CPF) (%)_Target	Support Vector Regression	Inlet Temperature (140)	0.00157492
Coarse Particle Fraction (CPF) (%)_Target	Support Vector Regression	Nozzle_Internal	0.00108927
Coarse Particle Fraction (CPF) (%)_Target	Support Vector Regression	Bile Acid Type_CHENO	0.00108706
Coarse Particle Fraction (CPF) (%)_Target	Support Vector Regression	Bile Acid Type_CHOLIC	0.00108706
Coarse Particle Fraction (CPF) (%)_Target	Support Vector Regression	Inlet Temperature (160)	0.000794207
Coarse Particle Fraction (CPF) (%)_Target	Support Vector Regression	Inlet Temperature (130)	0.000789811
Coarse Particle Fraction (CPF) (%)_Target	Support Vector Regression	Nozzle_External	0.000554799
Coarse Particle Fraction (CPF) (%)_Target	Support Vector Regression	Inlet Temperature (150)	0.000233006
Coarse Particle Fraction (CPF) (%)_Target	Support Vector Regression	Molar Ratio (0.5)	0
Coarse Particle Fraction (CPF) (%)_Target	Support Vector Regression	Inlet Temperature (120)	0
Coarse Particle Fraction (CPF) (%)_Target	Support Vector Regression	Weighted Enthalpy of Vaporisation (kJ/mol)	-0.00241185
Coarse Particle Fraction (CPF) (%)_Target	Linear Regression	Weighted Enthalpy of Vaporisation (kJ/mol)	6.54578e+25
Coarse Particle Fraction (CPF) (%)_Target	Linear Regression	Weighted Solubility Parameter (Mpa^1/2)	4.9339e+25
Coarse Particle Fraction (CPF) (%)_Target	Linear Regression	Weighted Molar Volume (cm^3/mol)	1.64638e+25
Coarse Particle Fraction (CPF) (%)_Target	Linear Regression	Molar Ratio (2.0)	2.10532e+23
Coarse Particle Fraction (CPF) (%)_Target	Linear Regression	Nozzle_External	2.41656e+20
Coarse Particle Fraction (CPF) (%)_Target	Linear Regression	Nozzle_Internal	1.27935e+20
Coarse Particle Fraction (CPF) (%)_Target	Linear Regression	Nozzle_milling	7.39788e+19
Coarse Particle Fraction (CPF) (%)_Target	Linear Regression	Process Type_spray drying	7.38074e+19
Coarse Particle Fraction (CPF) (%)_Target	Linear Regression	Bile Acid Type_CHENO	4.58339e+19
Coarse Particle Fraction (CPF) (%)_Target	Linear Regression	Bile Acid Type_CHOLIC	4.58339e+19
Coarse Particle Fraction (CPF) (%)_Target	Linear Regression	Inlet Temperature_milling	4.13621e+19
Coarse Particle Fraction (CPF) (%)_Target	Linear Regression	Process Type_milling	4.13621e+19
Coarse Particle Fraction (CPF) (%)_Target	Linear Regression	Molar Ratio (1.0)	3.20911e+19
Coarse Particle Fraction (CPF) (%)_Target	Linear Regression	Inlet Temperature (130)	3.78158e+18
Coarse Particle Fraction (CPF) (%)_Target	Linear Regression	Inlet Temperature (160)	3.78158e+18
Coarse Particle Fraction (CPF) (%)_Target	Linear Regression	Inlet Temperature (150)	3.78158e+18
Coarse Particle Fraction (CPF) (%)_Target	Linear Regression	Inlet Temperature (140)	3.3614e+18
Coarse Particle Fraction (CPF) (%)_Target	Linear Regression	Molar Ratio (0.5)	0
Coarse Particle Fraction (CPF) (%)_Target	Linear Regression	Inlet Temperature (120)	0
Coarse Particle Fraction (CPF) (%)_Target	Linear Regression	Glass transition Temperature	-0.028172
Coarse Particle Fraction (CPF) (%)_Target	Extra Trees	Inlet Temperature (150)	0.884635
Coarse Particle Fraction (CPF) (%)_Target	Extra Trees	Nozzle_External	0.377713
Coarse Particle Fraction (CPF) (%)_Target	Extra Trees	Molar Ratio (1.0)	0.271343
Coarse Particle Fraction (CPF) (%)_Target	Extra Trees	Nozzle_Internal	0.00380252
Coarse Particle Fraction (CPF) (%)_Target	Extra Trees	Inlet Temperature (160)	0
Coarse Particle Fraction (CPF) (%)_Target	Extra Trees	Bile Acid Type_CHENO	0
Coarse Particle Fraction (CPF) (%)_Target	Extra Trees	Molar Ratio (2.0)	0
Coarse Particle Fraction (CPF) (%)_Target	Extra Trees	Molar Ratio (0.5)	0
Coarse Particle Fraction (CPF) (%)_Target	Extra Trees	Process Type_spray drying	0
Coarse Particle Fraction (CPF) (%)_Target	Extra Trees	Process Type_milling	0
Coarse Particle Fraction (CPF) (%)_Target	Extra Trees	Inlet Temperature_milling	0
Coarse Particle Fraction (CPF) (%)_Target	Extra Trees	Weighted Solubility Parameter (Mpa^1/2)	0
Coarse Particle Fraction (CPF) (%)_Target	Extra Trees	Weighted Molar Volume (cm^3/mol)	0
Coarse Particle Fraction (CPF) (%)_Target	Extra Trees	Inlet Temperature (140)	0
Coarse Particle Fraction (CPF) (%)_Target	Extra Trees	Inlet Temperature (130)	0
Coarse Particle Fraction (CPF) (%)_Target	Extra Trees	Inlet Temperature (120)	0
Coarse Particle Fraction (CPF) (%)_Target	Extra Trees	Nozzle_milling	0
Coarse Particle Fraction (CPF) (%)_Target	Extra Trees	Weighted Enthalpy of Vaporisation (kJ/mol)	0
Coarse Particle Fraction (CPF) (%)_Target	Extra Trees	Bile Acid Type_CHOLIC	0
Coarse Particle Fraction (CPF) (%)_Target	Extra Trees	Glass transition Temperature	-0.00601395
Coarse Particle Fraction (CPF) (%)_Target	MLP Regressor	Inlet Temperature_milling	27.0969
Coarse Particle Fraction (CPF) (%)_Target	MLP Regressor	Process Type_milling	25.3155
Coarse Particle Fraction (CPF) (%)_Target	MLP Regressor	Nozzle_milling	24.8529
Coarse Particle Fraction (CPF) (%)_Target	MLP Regressor	Process Type_spray drying	24.4579
Coarse Particle Fraction (CPF) (%)_Target	MLP Regressor	Inlet Temperature (130)	9.02686
Coarse Particle Fraction (CPF) (%)_Target	MLP Regressor	Glass transition Temperature	7.4709
Coarse Particle Fraction (CPF) (%)_Target	MLP Regressor	Bile Acid Type_CHENO	7.22226
Coarse Particle Fraction (CPF) (%)_Target	MLP Regressor	Inlet Temperature (140)	6.72358
Coarse Particle Fraction (CPF) (%)_Target	MLP Regressor	Bile Acid Type_CHOLIC	6.6596
Coarse Particle Fraction (CPF) (%)_Target	MLP Regressor	Inlet Temperature (160)	6.41592
Coarse Particle Fraction (CPF) (%)_Target	MLP Regressor	Nozzle_External	6.09208
Coarse Particle Fraction (CPF) (%)_Target	MLP Regressor	Weighted Enthalpy of Vaporisation (kJ/mol)	5.90154
Coarse Particle Fraction (CPF) (%)_Target	MLP Regressor	Weighted Solubility Parameter (Mpa^1/2)	4.55598
Coarse Particle Fraction (CPF) (%)_Target	MLP Regressor	Molar Ratio (1.0)	3.9534
Coarse Particle Fraction (CPF) (%)_Target	MLP Regressor	Inlet Temperature (150)	2.98983
Coarse Particle Fraction (CPF) (%)_Target	MLP Regressor	Nozzle_Internal	0.63767
Coarse Particle Fraction (CPF) (%)_Target	MLP Regressor	Inlet Temperature (120)	0
Coarse Particle Fraction (CPF) (%)_Target	MLP Regressor	Molar Ratio (0.5)	0
Coarse Particle Fraction (CPF) (%)_Target	MLP Regressor	Molar Ratio (2.0)	-0.602646
Coarse Particle Fraction (CPF) (%)_Target	MLP Regressor	Weighted Molar Volume (cm^3/mol)	-0.893929
Coarse Particle Fraction (CPF) (%)_Target	Ridge	Molar Ratio (1.0)	0.0557711
Coarse Particle Fraction (CPF) (%)_Target	Ridge	Molar Ratio (2.0)	0.0389312
Coarse Particle Fraction (CPF) (%)_Target	Ridge	Inlet Temperature (150)	0.0375347
Coarse Particle Fraction (CPF) (%)_Target	Ridge	Glass transition Temperature	0.0170318
Coarse Particle Fraction (CPF) (%)_Target	Ridge	Weighted Solubility Parameter (Mpa^1/2)	0.0161343
Coarse Particle Fraction (CPF) (%)_Target	Ridge	Inlet Temperature (140)	0.0127807
Coarse Particle Fraction (CPF) (%)_Target	Ridge	Weighted Enthalpy of Vaporisation (kJ/mol)	0.00682226
Coarse Particle Fraction (CPF) (%)_Target	Ridge	Inlet Temperature (130)	0.00587988
Coarse Particle Fraction (CPF) (%)_Target	Ridge	Inlet Temperature (160)	0.00558447
Coarse Particle Fraction (CPF) (%)_Target	Ridge	Bile Acid Type_CHENO	0.00366391
Coarse Particle Fraction (CPF) (%)_Target	Ridge	Bile Acid Type_CHOLIC	0.00366391
Coarse Particle Fraction (CPF) (%)_Target	Ridge	Weighted Molar Volume (cm^3/mol)	0.00306427
Coarse Particle Fraction (CPF) (%)_Target	Ridge	Inlet Temperature (120)	0
Coarse Particle Fraction (CPF) (%)_Target	Ridge	Molar Ratio (0.5)	0
Coarse Particle Fraction (CPF) (%)_Target	Ridge	Nozzle_External	-0.000269544
Coarse Particle Fraction (CPF) (%)_Target	Ridge	Nozzle_milling	-0.0111135
Coarse Particle Fraction (CPF) (%)_Target	Ridge	Inlet Temperature_milling	-0.0111135
Coarse Particle Fraction (CPF) (%)_Target	Ridge	Process Type_milling	-0.0111135
Coarse Particle Fraction (CPF) (%)_Target	Ridge	Process Type_spray drying	-0.0111135
Coarse Particle Fraction (CPF) (%)_Target	Ridge	Nozzle_Internal	-0.013014
Coarse Particle Fraction (CPF) (%)_Target	Lasso	Molar Ratio (1.0)	0.0813852
Coarse Particle Fraction (CPF) (%)_Target	Lasso	Weighted Solubility Parameter (Mpa^1/2)	0.043337
Coarse Particle Fraction (CPF) (%)_Target	Lasso	Molar Ratio (2.0)	0.00302091
Coarse Particle Fraction (CPF) (%)_Target	Lasso	Weighted Molar Volume (cm^3/mol)	0
Coarse Particle Fraction (CPF) (%)_Target	Lasso	Bile Acid Type_CHENO	0
Coarse Particle Fraction (CPF) (%)_Target	Lasso	Molar Ratio (0.5)	0
Coarse Particle Fraction (CPF) (%)_Target	Lasso	Process Type_spray drying	0
Coarse Particle Fraction (CPF) (%)_Target	Lasso	Process Type_milling	0
Coarse Particle Fraction (CPF) (%)_Target	Lasso	Inlet Temperature_milling	0
Coarse Particle Fraction (CPF) (%)_Target	Lasso	Inlet Temperature (160)	0
Coarse Particle Fraction (CPF) (%)_Target	Lasso	Inlet Temperature (150)	0
Coarse Particle Fraction (CPF) (%)_Target	Lasso	Inlet Temperature (140)	0
Coarse Particle Fraction (CPF) (%)_Target	Lasso	Inlet Temperature (130)	0
Coarse Particle Fraction (CPF) (%)_Target	Lasso	Inlet Temperature (120)	0
Coarse Particle Fraction (CPF) (%)_Target	Lasso	Nozzle_External	0
Coarse Particle Fraction (CPF) (%)_Target	Lasso	Glass transition Temperature	0
Coarse Particle Fraction (CPF) (%)_Target	Lasso	Weighted Enthalpy of Vaporisation (kJ/mol)	0
Coarse Particle Fraction (CPF) (%)_Target	Lasso	Bile Acid Type_CHOLIC	0
Coarse Particle Fraction (CPF) (%)_Target	Lasso	Nozzle_milling	-7.67249e-06
Coarse Particle Fraction (CPF) (%)_Target	Lasso	Nozzle_Internal	-0.0116986
Coarse Particle Fraction (CPF) (%)_Target	ElasticNet	Molar Ratio (1.0)	0.0931033
Coarse Particle Fraction (CPF) (%)_Target	ElasticNet	Weighted Solubility Parameter (Mpa^1/2)	0.0437326
Coarse Particle Fraction (CPF) (%)_Target	ElasticNet	Inlet Temperature (150)	0.037782
Coarse Particle Fraction (CPF) (%)_Target	ElasticNet	Molar Ratio (2.0)	0.00491576
Coarse Particle Fraction (CPF) (%)_Target	ElasticNet	Glass transition Temperature	0
Coarse Particle Fraction (CPF) (%)_Target	ElasticNet	Weighted Molar Volume (cm^3/mol)	0
Coarse Particle Fraction (CPF) (%)_Target	ElasticNet	Bile Acid Type_CHENO	0
Coarse Particle Fraction (CPF) (%)_Target	ElasticNet	Weighted Enthalpy of Vaporisation (kJ/mol)	0
Coarse Particle Fraction (CPF) (%)_Target	ElasticNet	Molar Ratio (0.5)	0
Coarse Particle Fraction (CPF) (%)_Target	ElasticNet	Nozzle_External	0
Coarse Particle Fraction (CPF) (%)_Target	ElasticNet	Inlet Temperature (160)	0
Coarse Particle Fraction (CPF) (%)_Target	ElasticNet	Inlet Temperature (140)	0
Coarse Particle Fraction (CPF) (%)_Target	ElasticNet	Inlet Temperature (130)	0
Coarse Particle Fraction (CPF) (%)_Target	ElasticNet	Inlet Temperature (120)	0
Coarse Particle Fraction (CPF) (%)_Target	ElasticNet	Bile Acid Type_CHOLIC	0
Coarse Particle Fraction (CPF) (%)_Target	ElasticNet	Nozzle_milling	-0.0049676
Coarse Particle Fraction (CPF) (%)_Target	ElasticNet	Inlet Temperature_milling	-0.00555307
Coarse Particle Fraction (CPF) (%)_Target	ElasticNet	Process Type_spray drying	-0.00576347
Coarse Particle Fraction (CPF) (%)_Target	ElasticNet	Process Type_milling	-0.00632178
Coarse Particle Fraction (CPF) (%)_Target	ElasticNet	Nozzle_Internal	-0.00920505
Coarse Particle Fraction (CPF) (%)_Target	LightGBM	Weighted Solubility Parameter (Mpa^1/2)	0
Coarse Particle Fraction (CPF) (%)_Target	LightGBM	Weighted Molar Volume (cm^3/mol)	0
Coarse Particle Fraction (CPF) (%)_Target	LightGBM	Bile Acid Type_CHENO	0
Coarse Particle Fraction (CPF) (%)_Target	LightGBM	Molar Ratio (2.0)	0
Coarse Particle Fraction (CPF) (%)_Target	LightGBM	Molar Ratio (1.0)	0
Coarse Particle Fraction (CPF) (%)_Target	LightGBM	Molar Ratio (0.5)	0
Coarse Particle Fraction (CPF) (%)_Target	LightGBM	Process Type_spray drying	0
Coarse Particle Fraction (CPF) (%)_Target	LightGBM	Process Type_milling	0
Coarse Particle Fraction (CPF) (%)_Target	LightGBM	Inlet Temperature_milling	0
Coarse Particle Fraction (CPF) (%)_Target	LightGBM	Inlet Temperature (160)	0
Coarse Particle Fraction (CPF) (%)_Target	LightGBM	Inlet Temperature (150)	0
Coarse Particle Fraction (CPF) (%)_Target	LightGBM	Inlet Temperature (140)	0
Coarse Particle Fraction (CPF) (%)_Target	LightGBM	Inlet Temperature (130)	0
Coarse Particle Fraction (CPF) (%)_Target	LightGBM	Inlet Temperature (120)	0
Coarse Particle Fraction (CPF) (%)_Target	LightGBM	Nozzle_milling	0
Coarse Particle Fraction (CPF) (%)_Target	LightGBM	Nozzle_Internal	0
Coarse Particle Fraction (CPF) (%)_Target	LightGBM	Nozzle_External	0
Coarse Particle Fraction (CPF) (%)_Target	LightGBM	Glass transition Temperature	0
Coarse Particle Fraction (CPF) (%)_Target	LightGBM	Weighted Enthalpy of Vaporisation (kJ/mol)	0
Coarse Particle Fraction (CPF) (%)_Target	LightGBM	Bile Acid Type_CHOLIC	0
Coarse Particle Fraction (CPF) (%)_Target	AdaBoost	Nozzle_Internal	0.000345329
Coarse Particle Fraction (CPF) (%)_Target	AdaBoost	Inlet Temperature (150)	3.39728e-15
Coarse Particle Fraction (CPF) (%)_Target	AdaBoost	Nozzle_External	1.5099e-15
Coarse Particle Fraction (CPF) (%)_Target	AdaBoost	Molar Ratio (2.0)	1.13243e-15
Coarse Particle Fraction (CPF) (%)_Target	AdaBoost	Molar Ratio (1.0)	1.13243e-15
Coarse Particle Fraction (CPF) (%)_Target	AdaBoost	Inlet Temperature (160)	0
Coarse Particle Fraction (CPF) (%)_Target	AdaBoost	Bile Acid Type_CHENO	0
Coarse Particle Fraction (CPF) (%)_Target	AdaBoost	Molar Ratio (0.5)	0
Coarse Particle Fraction (CPF) (%)_Target	AdaBoost	Process Type_spray drying	0
Coarse Particle Fraction (CPF) (%)_Target	AdaBoost	Process Type_milling	0
Coarse Particle Fraction (CPF) (%)_Target	AdaBoost	Inlet Temperature_milling	0
Coarse Particle Fraction (CPF) (%)_Target	AdaBoost	Weighted Solubility Parameter (Mpa^1/2)	0
Coarse Particle Fraction (CPF) (%)_Target	AdaBoost	Weighted Molar Volume (cm^3/mol)	0
Coarse Particle Fraction (CPF) (%)_Target	AdaBoost	Inlet Temperature (140)	0
Coarse Particle Fraction (CPF) (%)_Target	AdaBoost	Inlet Temperature (130)	0
Coarse Particle Fraction (CPF) (%)_Target	AdaBoost	Inlet Temperature (120)	0
Coarse Particle Fraction (CPF) (%)_Target	AdaBoost	Nozzle_milling	0
Coarse Particle Fraction (CPF) (%)_Target	AdaBoost	Weighted Enthalpy of Vaporisation (kJ/mol)	0
Coarse Particle Fraction (CPF) (%)_Target	AdaBoost	Bile Acid Type_CHOLIC	0
Coarse Particle Fraction (CPF) (%)_Target	AdaBoost	Glass transition Temperature	-0.478155
Coarse Particle Fraction (CPF) (%)_Target	KNN Regressor	Glass transition Temperature	0.0529331
Coarse Particle Fraction (CPF) (%)_Target	KNN Regressor	Weighted Enthalpy of Vaporisation (kJ/mol)	0.0485495
Coarse Particle Fraction (CPF) (%)_Target	KNN Regressor	Bile Acid Type_CHOLIC	0.0483951
Coarse Particle Fraction (CPF) (%)_Target	KNN Regressor	Bile Acid Type_CHENO	0.0483951
Coarse Particle Fraction (CPF) (%)_Target	KNN Regressor	Weighted Solubility Parameter (Mpa^1/2)	0.046793
Coarse Particle Fraction (CPF) (%)_Target	KNN Regressor	Weighted Molar Volume (cm^3/mol)	0.0312484
Coarse Particle Fraction (CPF) (%)_Target	KNN Regressor	Molar Ratio (2.0)	0.0249348
Coarse Particle Fraction (CPF) (%)_Target	KNN Regressor	Molar Ratio (1.0)	0.0249274
Coarse Particle Fraction (CPF) (%)_Target	KNN Regressor	Nozzle_milling	0
Coarse Particle Fraction (CPF) (%)_Target	KNN Regressor	Inlet Temperature (120)	0
Coarse Particle Fraction (CPF) (%)_Target	KNN Regressor	Inlet Temperature_milling	0
Coarse Particle Fraction (CPF) (%)_Target	KNN Regressor	Process Type_milling	0
Coarse Particle Fraction (CPF) (%)_Target	KNN Regressor	Process Type_spray drying	0
Coarse Particle Fraction (CPF) (%)_Target	KNN Regressor	Molar Ratio (0.5)	0
Coarse Particle Fraction (CPF) (%)_Target	KNN Regressor	Inlet Temperature (150)	0
Coarse Particle Fraction (CPF) (%)_Target	KNN Regressor	Inlet Temperature (160)	-0.000426235
Coarse Particle Fraction (CPF) (%)_Target	KNN Regressor	Inlet Temperature (130)	-0.000852471
Coarse Particle Fraction (CPF) (%)_Target	KNN Regressor	Inlet Temperature (140)	-0.00127871
Coarse Particle Fraction (CPF) (%)_Target	KNN Regressor	Nozzle_Internal	-0.00264718
Coarse Particle Fraction (CPF) (%)_Target	KNN Regressor	Nozzle_External	-0.0133687
Coarse Particle Fraction (CPF) (%)_Target	Gaussian Process	Inlet Temperature_milling	5.13761
Coarse Particle Fraction (CPF) (%)_Target	Gaussian Process	Process Type_spray drying	5.13761
Coarse Particle Fraction (CPF) (%)_Target	Gaussian Process	Process Type_milling	5.13761
Coarse Particle Fraction (CPF) (%)_Target	Gaussian Process	Nozzle_milling	5.13761
Coarse Particle Fraction (CPF) (%)_Target	Gaussian Process	Weighted Enthalpy of Vaporisation (kJ/mol)	5.02603
Coarse Particle Fraction (CPF) (%)_Target	Gaussian Process	Weighted Solubility Parameter (Mpa^1/2)	4.41661
Coarse Particle Fraction (CPF) (%)_Target	Gaussian Process	Bile Acid Type_CHENO	4.36681
Coarse Particle Fraction (CPF) (%)_Target	Gaussian Process	Bile Acid Type_CHOLIC	4.36681
Coarse Particle Fraction (CPF) (%)_Target	Gaussian Process	Glass transition Temperature	3.6987
Coarse Particle Fraction (CPF) (%)_Target	Gaussian Process	Inlet Temperature (150)	3.39588
Coarse Particle Fraction (CPF) (%)_Target	Gaussian Process	Molar Ratio (2.0)	1.73653
Coarse Particle Fraction (CPF) (%)_Target	Gaussian Process	Weighted Molar Volume (cm^3/mol)	1.46769
Coarse Particle Fraction (CPF) (%)_Target	Gaussian Process	Molar Ratio (1.0)	0.927714
Coarse Particle Fraction (CPF) (%)_Target	Gaussian Process	Inlet Temperature (120)	0
Coarse Particle Fraction (CPF) (%)_Target	Gaussian Process	Molar Ratio (0.5)	0
Coarse Particle Fraction (CPF) (%)_Target	Gaussian Process	Inlet Temperature (140)	-15.2238
Coarse Particle Fraction (CPF) (%)_Target	Gaussian Process	Inlet Temperature (130)	-17.2137
Coarse Particle Fraction (CPF) (%)_Target	Gaussian Process	Inlet Temperature (160)	-17.5655
Coarse Particle Fraction (CPF) (%)_Target	Gaussian Process	Nozzle_Internal	-19.613
Coarse Particle Fraction (CPF) (%)_Target	Gaussian Process	Nozzle_External	-41.6368
Emitted Dose (ED) (mg)_Target	Random Forest	Weighted Solubility Parameter (Mpa^1/2)	0.0179502
Emitted Dose (ED) (mg)_Target	Random Forest	Molar Ratio (1.0)	0.00303966
Emitted Dose (ED) (mg)_Target	Random Forest	Bile Acid Type_CHENO	0.000198493
Emitted Dose (ED) (mg)_Target	Random Forest	Bile Acid Type_CHOLIC	0.000198493
Emitted Dose (ED) (mg)_Target	Random Forest	Nozzle_External	8.39356e-06
Emitted Dose (ED) (mg)_Target	Random Forest	Nozzle_milling	0
Emitted Dose (ED) (mg)_Target	Random Forest	Inlet Temperature (120)	0
Emitted Dose (ED) (mg)_Target	Random Forest	Inlet Temperature (130)	0
Emitted Dose (ED) (mg)_Target	Random Forest	Inlet Temperature (140)	0
Emitted Dose (ED) (mg)_Target	Random Forest	Inlet Temperature (160)	0
Emitted Dose (ED) (mg)_Target	Random Forest	Inlet Temperature_milling	0
Emitted Dose (ED) (mg)_Target	Random Forest	Process Type_milling	0
Emitted Dose (ED) (mg)_Target	Random Forest	Process Type_spray drying	0
Emitted Dose (ED) (mg)_Target	Random Forest	Molar Ratio (0.5)	0
Emitted Dose (ED) (mg)_Target	Random Forest	Inlet Temperature (150)	-0.0235094
Emitted Dose (ED) (mg)_Target	Random Forest	Molar Ratio (2.0)	-0.0801393
Emitted Dose (ED) (mg)_Target	Random Forest	Glass transition Temperature	-0.0832289
Emitted Dose (ED) (mg)_Target	Random Forest	Weighted Molar Volume (cm^3/mol)	-0.100742
Emitted Dose (ED) (mg)_Target	Random Forest	Nozzle_Internal	-0.112426
Emitted Dose (ED) (mg)_Target	Random Forest	Weighted Enthalpy of Vaporisation (kJ/mol)	-0.320577
Emitted Dose (ED) (mg)_Target	XGBoost	Molar Ratio (1.0)	0.000752323
Emitted Dose (ED) (mg)_Target	XGBoost	Weighted Solubility Parameter (Mpa^1/2)	0
Emitted Dose (ED) (mg)_Target	XGBoost	Weighted Molar Volume (cm^3/mol)	0
Emitted Dose (ED) (mg)_Target	XGBoost	Bile Acid Type_CHENO	0
Emitted Dose (ED) (mg)_Target	XGBoost	Molar Ratio (2.0)	0
Emitted Dose (ED) (mg)_Target	XGBoost	Molar Ratio (0.5)	0
Emitted Dose (ED) (mg)_Target	XGBoost	Process Type_spray drying	0
Emitted Dose (ED) (mg)_Target	XGBoost	Process Type_milling	0
Emitted Dose (ED) (mg)_Target	XGBoost	Inlet Temperature_milling	0
Emitted Dose (ED) (mg)_Target	XGBoost	Inlet Temperature (160)	0
Emitted Dose (ED) (mg)_Target	XGBoost	Inlet Temperature (150)	0
Emitted Dose (ED) (mg)_Target	XGBoost	Inlet Temperature (140)	0
Emitted Dose (ED) (mg)_Target	XGBoost	Inlet Temperature (130)	0
Emitted Dose (ED) (mg)_Target	XGBoost	Inlet Temperature (120)	0
Emitted Dose (ED) (mg)_Target	XGBoost	Nozzle_milling	0
Emitted Dose (ED) (mg)_Target	XGBoost	Nozzle_Internal	0
Emitted Dose (ED) (mg)_Target	XGBoost	Nozzle_External	0
Emitted Dose (ED) (mg)_Target	XGBoost	Bile Acid Type_CHOLIC	0
Emitted Dose (ED) (mg)_Target	XGBoost	Glass transition Temperature	-5.04016
Emitted Dose (ED) (mg)_Target	XGBoost	Weighted Enthalpy of Vaporisation (kJ/mol)	-5.04026
Emitted Dose (ED) (mg)_Target	Gradient Boosting	Nozzle_Internal	2.33355
Emitted Dose (ED) (mg)_Target	Gradient Boosting	Inlet Temperature (150)	0.00263622
Emitted Dose (ED) (mg)_Target	Gradient Boosting	Molar Ratio (1.0)	0.000987401
Emitted Dose (ED) (mg)_Target	Gradient Boosting	Weighted Molar Volume (cm^3/mol)	0.000591807
Emitted Dose (ED) (mg)_Target	Gradient Boosting	Molar Ratio (2.0)	0.000571172
Emitted Dose (ED) (mg)_Target	Gradient Boosting	Inlet Temperature (160)	0
Emitted Dose (ED) (mg)_Target	Gradient Boosting	Bile Acid Type_CHENO	0
Emitted Dose (ED) (mg)_Target	Gradient Boosting	Molar Ratio (0.5)	0
Emitted Dose (ED) (mg)_Target	Gradient Boosting	Process Type_spray drying	0
Emitted Dose (ED) (mg)_Target	Gradient Boosting	Process Type_milling	0
Emitted Dose (ED) (mg)_Target	Gradient Boosting	Inlet Temperature_milling	0
Emitted Dose (ED) (mg)_Target	Gradient Boosting	Weighted Solubility Parameter (Mpa^1/2)	0
Emitted Dose (ED) (mg)_Target	Gradient Boosting	Inlet Temperature (140)	0
Emitted Dose (ED) (mg)_Target	Gradient Boosting	Inlet Temperature (130)	0
Emitted Dose (ED) (mg)_Target	Gradient Boosting	Inlet Temperature (120)	0
Emitted Dose (ED) (mg)_Target	Gradient Boosting	Nozzle_milling	0
Emitted Dose (ED) (mg)_Target	Gradient Boosting	Bile Acid Type_CHOLIC	0
Emitted Dose (ED) (mg)_Target	Gradient Boosting	Glass transition Temperature	-2.21984
Emitted Dose (ED) (mg)_Target	Gradient Boosting	Nozzle_External	-3.8297
Emitted Dose (ED) (mg)_Target	Gradient Boosting	Weighted Enthalpy of Vaporisation (kJ/mol)	-6.41584
Emitted Dose (ED) (mg)_Target	Support Vector Regression	Weighted Enthalpy of Vaporisation (kJ/mol)	0.0122119
Emitted Dose (ED) (mg)_Target	Support Vector Regression	Molar Ratio (1.0)	0.00784313
Emitted Dose (ED) (mg)_Target	Support Vector Regression	Bile Acid Type_CHOLIC	0.00112771
Emitted Dose (ED) (mg)_Target	Support Vector Regression	Bile Acid Type_CHENO	0.00112771
Emitted Dose (ED) (mg)_Target	Support Vector Regression	Inlet Temperature (160)	0.000115556
Emitted Dose (ED) (mg)_Target	Support Vector Regression	Inlet Temperature (130)	0.000115213
Emitted Dose (ED) (mg)_Target	Support Vector Regression	Inlet Temperature (140)	6.43646e-05
Emitted Dose (ED) (mg)_Target	Support Vector Regression	Molar Ratio (0.5)	0
Emitted Dose (ED) (mg)_Target	Support Vector Regression	Inlet Temperature (120)	0
Emitted Dose (ED) (mg)_Target	Support Vector Regression	Process Type_milling	-0.000364325
Emitted Dose (ED) (mg)_Target	Support Vector Regression	Nozzle_milling	-0.000364325
Emitted Dose (ED) (mg)_Target	Support Vector Regression	Process Type_spray drying	-0.000364325
Emitted Dose (ED) (mg)_Target	Support Vector Regression	Inlet Temperature_milling	-0.000364325
Emitted Dose (ED) (mg)_Target	Support Vector Regression	Inlet Temperature (150)	-0.000518283
Emitted Dose (ED) (mg)_Target	Support Vector Regression	Nozzle_External	-0.011531
Emitted Dose (ED) (mg)_Target	Support Vector Regression	Weighted Molar Volume (cm^3/mol)	-0.0218391
Emitted Dose (ED) (mg)_Target	Support Vector Regression	Nozzle_Internal	-0.0248863
Emitted Dose (ED) (mg)_Target	Support Vector Regression	Weighted Solubility Parameter (Mpa^1/2)	-0.0251167
Emitted Dose (ED) (mg)_Target	Support Vector Regression	Molar Ratio (2.0)	-0.026389
Emitted Dose (ED) (mg)_Target	Support Vector Regression	Glass transition Temperature	-0.0598956
Emitted Dose (ED) (mg)_Target	Linear Regression	Weighted Enthalpy of Vaporisation (kJ/mol)	7.56221e+26
Emitted Dose (ED) (mg)_Target	Linear Regression	Weighted Solubility Parameter (Mpa^1/2)	5.70004e+26
Emitted Dose (ED) (mg)_Target	Linear Regression	Weighted Molar Volume (cm^3/mol)	1.90203e+26
Emitted Dose (ED) (mg)_Target	Linear Regression	Molar Ratio (2.0)	2.43223e+24
Emitted Dose (ED) (mg)_Target	Linear Regression	Nozzle_External	2.7918e+21
Emitted Dose (ED) (mg)_Target	Linear Regression	Nozzle_Internal	1.47801e+21
Emitted Dose (ED) (mg)_Target	Linear Regression	Nozzle_milling	8.54662e+20
Emitted Dose (ED) (mg)_Target	Linear Regression	Process Type_spray drying	8.52682e+20
Emitted Dose (ED) (mg)_Target	Linear Regression	Bile Acid Type_CHOLIC	5.2951e+20
Emitted Dose (ED) (mg)_Target	Linear Regression	Bile Acid Type_CHENO	5.2951e+20
Emitted Dose (ED) (mg)_Target	Linear Regression	Inlet Temperature_milling	4.77848e+20
Emitted Dose (ED) (mg)_Target	Linear Regression	Process Type_milling	4.77848e+20
Emitted Dose (ED) (mg)_Target	Linear Regression	Molar Ratio (1.0)	3.70742e+20
Emitted Dose (ED) (mg)_Target	Linear Regression	Inlet Temperature (160)	4.36878e+19
Emitted Dose (ED) (mg)_Target	Linear Regression	Inlet Temperature (130)	4.36878e+19
Emitted Dose (ED) (mg)_Target	Linear Regression	Inlet Temperature (150)	4.36878e+19
Emitted Dose (ED) (mg)_Target	Linear Regression	Inlet Temperature (140)	3.88336e+19
Emitted Dose (ED) (mg)_Target	Linear Regression	Inlet Temperature (120)	0
Emitted Dose (ED) (mg)_Target	Linear Regression	Molar Ratio (0.5)	0
Emitted Dose (ED) (mg)_Target	Linear Regression	Glass transition Temperature	-0.994563
Emitted Dose (ED) (mg)_Target	Extra Trees	Nozzle_Internal	3.12263
Emitted Dose (ED) (mg)_Target	Extra Trees	Molar Ratio (1.0)	0.391665
Emitted Dose (ED) (mg)_Target	Extra Trees	Inlet Temperature (150)	0.00401512
Emitted Dose (ED) (mg)_Target	Extra Trees	Inlet Temperature_milling	0
Emitted Dose (ED) (mg)_Target	Extra Trees	Molar Ratio (0.5)	0
Emitted Dose (ED) (mg)_Target	Extra Trees	Process Type_spray drying	0
Emitted Dose (ED) (mg)_Target	Extra Trees	Nozzle_milling	0
Emitted Dose (ED) (mg)_Target	Extra Trees	Inlet Temperature (120)	0
Emitted Dose (ED) (mg)_Target	Extra Trees	Inlet Temperature (130)	0
Emitted Dose (ED) (mg)_Target	Extra Trees	Inlet Temperature (140)	0
Emitted Dose (ED) (mg)_Target	Extra Trees	Process Type_milling	0
Emitted Dose (ED) (mg)_Target	Extra Trees	Inlet Temperature (160)	0
Emitted Dose (ED) (mg)_Target	Extra Trees	Weighted Solubility Parameter (Mpa^1/2)	-0.79224
Emitted Dose (ED) (mg)_Target	Extra Trees	Bile Acid Type_CHOLIC	-1.29023
Emitted Dose (ED) (mg)_Target	Extra Trees	Bile Acid Type_CHENO	-1.39528
Emitted Dose (ED) (mg)_Target	Extra Trees	Glass transition Temperature	-1.64997
Emitted Dose (ED) (mg)_Target	Extra Trees	Weighted Molar Volume (cm^3/mol)	-1.82986
Emitted Dose (ED) (mg)_Target	Extra Trees	Nozzle_External	-2.79551
Emitted Dose (ED) (mg)_Target	Extra Trees	Weighted Enthalpy of Vaporisation (kJ/mol)	-2.90619
Emitted Dose (ED) (mg)_Target	Extra Trees	Molar Ratio (2.0)	-5.24049
Emitted Dose (ED) (mg)_Target	MLP Regressor	Process Type_spray drying	10.8504
Emitted Dose (ED) (mg)_Target	MLP Regressor	Glass transition Temperature	6.93877
Emitted Dose (ED) (mg)_Target	MLP Regressor	Nozzle_milling	4.31278
Emitted Dose (ED) (mg)_Target	MLP Regressor	Weighted Molar Volume (cm^3/mol)	3.86639
Emitted Dose (ED) (mg)_Target	MLP Regressor	Nozzle_External	3.42257
Emitted Dose (ED) (mg)_Target	MLP Regressor	Inlet Temperature (160)	2.07087
Emitted Dose (ED) (mg)_Target	MLP Regressor	Inlet Temperature (130)	1.93937
Emitted Dose (ED) (mg)_Target	MLP Regressor	Process Type_milling	0.262474
Emitted Dose (ED) (mg)_Target	MLP Regressor	Weighted Enthalpy of Vaporisation (kJ/mol)	0.057731
Emitted Dose (ED) (mg)_Target	MLP Regressor	Molar Ratio (0.5)	0
Emitted Dose (ED) (mg)_Target	MLP Regressor	Inlet Temperature (120)	0
Emitted Dose (ED) (mg)_Target	MLP Regressor	Inlet Temperature (150)	-0.35437
Emitted Dose (ED) (mg)_Target	MLP Regressor	Weighted Solubility Parameter (Mpa^1/2)	-0.598069
Emitted Dose (ED) (mg)_Target	MLP Regressor	Bile Acid Type_CHENO	-1.37209
Emitted Dose (ED) (mg)_Target	MLP Regressor	Inlet Temperature (140)	-1.56453
Emitted Dose (ED) (mg)_Target	MLP Regressor	Molar Ratio (1.0)	-1.72963
Emitted Dose (ED) (mg)_Target	MLP Regressor	Nozzle_Internal	-2.63537
Emitted Dose (ED) (mg)_Target	MLP Regressor	Bile Acid Type_CHOLIC	-3.85809
Emitted Dose (ED) (mg)_Target	MLP Regressor	Molar Ratio (2.0)	-4.87058
Emitted Dose (ED) (mg)_Target	MLP Regressor	Inlet Temperature_milling	-5.66774
Emitted Dose (ED) (mg)_Target	Ridge	Weighted Enthalpy of Vaporisation (kJ/mol)	9.69881
Emitted Dose (ED) (mg)_Target	Ridge	Weighted Solubility Parameter (Mpa^1/2)	8.53925
Emitted Dose (ED) (mg)_Target	Ridge	Bile Acid Type_CHOLIC	1.76586
Emitted Dose (ED) (mg)_Target	Ridge	Bile Acid Type_CHENO	1.76586
Emitted Dose (ED) (mg)_Target	Ridge	Molar Ratio (1.0)	0.289827
Emitted Dose (ED) (mg)_Target	Ridge	Nozzle_Internal	0.236086
Emitted Dose (ED) (mg)_Target	Ridge	Inlet Temperature (130)	0.127177
Emitted Dose (ED) (mg)_Target	Ridge	Inlet Temperature (140)	0.123879
Emitted Dose (ED) (mg)_Target	Ridge	Inlet Temperature (160)	0.104869
Emitted Dose (ED) (mg)_Target	Ridge	Molar Ratio (0.5)	0
Emitted Dose (ED) (mg)_Target	Ridge	Inlet Temperature (120)	0
Emitted Dose (ED) (mg)_Target	Ridge	Inlet Temperature_milling	-0.183347
Emitted Dose (ED) (mg)_Target	Ridge	Process Type_milling	-0.183347
Emitted Dose (ED) (mg)_Target	Ridge	Process Type_spray drying	-0.183347
Emitted Dose (ED) (mg)_Target	Ridge	Nozzle_milling	-0.183347
Emitted Dose (ED) (mg)_Target	Ridge	Inlet Temperature (150)	-0.215943
Emitted Dose (ED) (mg)_Target	Ridge	Nozzle_External	-0.633699
Emitted Dose (ED) (mg)_Target	Ridge	Glass transition Temperature	-0.841406
Emitted Dose (ED) (mg)_Target	Ridge	Weighted Molar Volume (cm^3/mol)	-1.23658
Emitted Dose (ED) (mg)_Target	Ridge	Molar Ratio (2.0)	-1.48296
Emitted Dose (ED) (mg)_Target	Lasso	Bile Acid Type_CHENO	26.304
Emitted Dose (ED) (mg)_Target	Lasso	Weighted Solubility Parameter (Mpa^1/2)	23.4444
Emitted Dose (ED) (mg)_Target	Lasso	Molar Ratio (1.0)	0.146329
Emitted Dose (ED) (mg)_Target	Lasso	Nozzle_Internal	0.0723049
Emitted Dose (ED) (mg)_Target	Lasso	Inlet Temperature (160)	0
Emitted Dose (ED) (mg)_Target	Lasso	Molar Ratio (2.0)	0
Emitted Dose (ED) (mg)_Target	Lasso	Molar Ratio (0.5)	0
Emitted Dose (ED) (mg)_Target	Lasso	Process Type_spray drying	0
Emitted Dose (ED) (mg)_Target	Lasso	Process Type_milling	0
Emitted Dose (ED) (mg)_Target	Lasso	Inlet Temperature_milling	0
Emitted Dose (ED) (mg)_Target	Lasso	Bile Acid Type_CHOLIC	0
Emitted Dose (ED) (mg)_Target	Lasso	Weighted Molar Volume (cm^3/mol)	0
Emitted Dose (ED) (mg)_Target	Lasso	Inlet Temperature (140)	0
Emitted Dose (ED) (mg)_Target	Lasso	Inlet Temperature (130)	0
Emitted Dose (ED) (mg)_Target	Lasso	Inlet Temperature (120)	0
Emitted Dose (ED) (mg)_Target	Lasso	Nozzle_milling	0
Emitted Dose (ED) (mg)_Target	Lasso	Weighted Enthalpy of Vaporisation (kJ/mol)	0
Emitted Dose (ED) (mg)_Target	Lasso	Inlet Temperature (150)	-0.310452
Emitted Dose (ED) (mg)_Target	Lasso	Glass transition Temperature	-0.705233
Emitted Dose (ED) (mg)_Target	Lasso	Nozzle_External	-0.904499
Emitted Dose (ED) (mg)_Target	ElasticNet	Weighted Solubility Parameter (Mpa^1/2)	10.6609
Emitted Dose (ED) (mg)_Target	ElasticNet	Weighted Enthalpy of Vaporisation (kJ/mol)	2.34739
Emitted Dose (ED) (mg)_Target	ElasticNet	Bile Acid Type_CHENO	0.801468
Emitted Dose (ED) (mg)_Target	ElasticNet	Bile Acid Type_CHOLIC	0.693615
Emitted Dose (ED) (mg)_Target	ElasticNet	Nozzle_Internal	0.129128
Emitted Dose (ED) (mg)_Target	ElasticNet	Nozzle_milling	0
Emitted Dose (ED) (mg)_Target	ElasticNet	Inlet Temperature (120)	0
Emitted Dose (ED) (mg)_Target	ElasticNet	Inlet Temperature (130)	0
Emitted Dose (ED) (mg)_Target	ElasticNet	Inlet Temperature (140)	0
Emitted Dose (ED) (mg)_Target	ElasticNet	Inlet Temperature (160)	0
Emitted Dose (ED) (mg)_Target	ElasticNet	Inlet Temperature_milling	0
Emitted Dose (ED) (mg)_Target	ElasticNet	Process Type_milling	0
Emitted Dose (ED) (mg)_Target	ElasticNet	Process Type_spray drying	0
Emitted Dose (ED) (mg)_Target	ElasticNet	Molar Ratio (0.5)	0
Emitted Dose (ED) (mg)_Target	ElasticNet	Molar Ratio (1.0)	0
Emitted Dose (ED) (mg)_Target	ElasticNet	Molar Ratio (2.0)	-0.059981
Emitted Dose (ED) (mg)_Target	ElasticNet	Inlet Temperature (150)	-0.260577
Emitted Dose (ED) (mg)_Target	ElasticNet	Nozzle_External	-0.712846
Emitted Dose (ED) (mg)_Target	ElasticNet	Glass transition Temperature	-0.772707
Emitted Dose (ED) (mg)_Target	ElasticNet	Weighted Molar Volume (cm^3/mol)	-1.08107
Emitted Dose (ED) (mg)_Target	LightGBM	Weighted Solubility Parameter (Mpa^1/2)	0
Emitted Dose (ED) (mg)_Target	LightGBM	Weighted Molar Volume (cm^3/mol)	0
Emitted Dose (ED) (mg)_Target	LightGBM	Bile Acid Type_CHENO	0
Emitted Dose (ED) (mg)_Target	LightGBM	Molar Ratio (2.0)	0
Emitted Dose (ED) (mg)_Target	LightGBM	Molar Ratio (1.0)	0
Emitted Dose (ED) (mg)_Target	LightGBM	Molar Ratio (0.5)	0
Emitted Dose (ED) (mg)_Target	LightGBM	Process Type_spray drying	0
Emitted Dose (ED) (mg)_Target	LightGBM	Process Type_milling	0
Emitted Dose (ED) (mg)_Target	LightGBM	Inlet Temperature_milling	0
Emitted Dose (ED) (mg)_Target	LightGBM	Inlet Temperature (160)	0
Emitted Dose (ED) (mg)_Target	LightGBM	Inlet Temperature (150)	0
Emitted Dose (ED) (mg)_Target	LightGBM	Inlet Temperature (140)	0
Emitted Dose (ED) (mg)_Target	LightGBM	Inlet Temperature (130)	0
Emitted Dose (ED) (mg)_Target	LightGBM	Inlet Temperature (120)	0
Emitted Dose (ED) (mg)_Target	LightGBM	Nozzle_milling	0
Emitted Dose (ED) (mg)_Target	LightGBM	Nozzle_Internal	0
Emitted Dose (ED) (mg)_Target	LightGBM	Nozzle_External	0
Emitted Dose (ED) (mg)_Target	LightGBM	Glass transition Temperature	0
Emitted Dose (ED) (mg)_Target	LightGBM	Weighted Enthalpy of Vaporisation (kJ/mol)	0
Emitted Dose (ED) (mg)_Target	LightGBM	Bile Acid Type_CHOLIC	0
Emitted Dose (ED) (mg)_Target	AdaBoost	Nozzle_Internal	5.09971
Emitted Dose (ED) (mg)_Target	AdaBoost	Molar Ratio (1.0)	1.02095e-06
Emitted Dose (ED) (mg)_Target	AdaBoost	Inlet Temperature_milling	1.02095e-06
Emitted Dose (ED) (mg)_Target	AdaBoost	Weighted Solubility Parameter (Mpa^1/2)	0
Emitted Dose (ED) (mg)_Target	AdaBoost	Inlet Temperature (160)	0
Emitted Dose (ED) (mg)_Target	AdaBoost	Bile Acid Type_CHENO	0
Emitted Dose (ED) (mg)_Target	AdaBoost	Molar Ratio (2.0)	0
Emitted Dose (ED) (mg)_Target	AdaBoost	Molar Ratio (0.5)	0
Emitted Dose (ED) (mg)_Target	AdaBoost	Process Type_spray drying	0
Emitted Dose (ED) (mg)_Target	AdaBoost	Process Type_milling	0
Emitted Dose (ED) (mg)_Target	AdaBoost	Inlet Temperature (150)	0
Emitted Dose (ED) (mg)_Target	AdaBoost	Inlet Temperature (140)	0
Emitted Dose (ED) (mg)_Target	AdaBoost	Inlet Temperature (130)	0
Emitted Dose (ED) (mg)_Target	AdaBoost	Inlet Temperature (120)	0
Emitted Dose (ED) (mg)_Target	AdaBoost	Nozzle_milling	0
Emitted Dose (ED) (mg)_Target	AdaBoost	Bile Acid Type_CHOLIC	0
Emitted Dose (ED) (mg)_Target	AdaBoost	Weighted Molar Volume (cm^3/mol)	-5.54593e-07
Emitted Dose (ED) (mg)_Target	AdaBoost	Nozzle_External	-1.21002e-06
Emitted Dose (ED) (mg)_Target	AdaBoost	Weighted Enthalpy of Vaporisation (kJ/mol)	-0.000584947
Emitted Dose (ED) (mg)_Target	AdaBoost	Glass transition Temperature	-0.000888993
Emitted Dose (ED) (mg)_Target	KNN Regressor	Molar Ratio (1.0)	0.0576439
Emitted Dose (ED) (mg)_Target	KNN Regressor	Nozzle_Internal	0.0474813
Emitted Dose (ED) (mg)_Target	KNN Regressor	Molar Ratio (2.0)	0.000737853
Emitted Dose (ED) (mg)_Target	KNN Regressor	Weighted Solubility Parameter (Mpa^1/2)	0.00068577
Emitted Dose (ED) (mg)_Target	KNN Regressor	Weighted Molar Volume (cm^3/mol)	0.000379688
Emitted Dose (ED) (mg)_Target	KNN Regressor	Inlet Temperature (140)	0.00017916
Emitted Dose (ED) (mg)_Target	KNN Regressor	Inlet Temperature (130)	0.00011944
Emitted Dose (ED) (mg)_Target	KNN Regressor	Inlet Temperature (160)	5.972e-05
Emitted Dose (ED) (mg)_Target	KNN Regressor	Inlet Temperature_milling	0
Emitted Dose (ED) (mg)_Target	KNN Regressor	Molar Ratio (0.5)	0
Emitted Dose (ED) (mg)_Target	KNN Regressor	Process Type_spray drying	0
Emitted Dose (ED) (mg)_Target	KNN Regressor	Process Type_milling	0
Emitted Dose (ED) (mg)_Target	KNN Regressor	Inlet Temperature (150)	0
Emitted Dose (ED) (mg)_Target	KNN Regressor	Inlet Temperature (120)	0
Emitted Dose (ED) (mg)_Target	KNN Regressor	Nozzle_milling	0
Emitted Dose (ED) (mg)_Target	KNN Regressor	Glass transition Temperature	-0.0318447
Emitted Dose (ED) (mg)_Target	KNN Regressor	Weighted Enthalpy of Vaporisation (kJ/mol)	-0.0422254
Emitted Dose (ED) (mg)_Target	KNN Regressor	Nozzle_External	-0.0812518
Emitted Dose (ED) (mg)_Target	KNN Regressor	Bile Acid Type_CHENO	-0.242576
Emitted Dose (ED) (mg)_Target	KNN Regressor	Bile Acid Type_CHOLIC	-0.242576
Emitted Dose (ED) (mg)_Target	Gaussian Process	Inlet Temperature_milling	2.81558
Emitted Dose (ED) (mg)_Target	Gaussian Process	Process Type_spray drying	2.81558
Emitted Dose (ED) (mg)_Target	Gaussian Process	Process Type_milling	2.81558
Emitted Dose (ED) (mg)_Target	Gaussian Process	Nozzle_milling	2.81558
Emitted Dose (ED) (mg)_Target	Gaussian Process	Weighted Enthalpy of Vaporisation (kJ/mol)	2.69977
Emitted Dose (ED) (mg)_Target	Gaussian Process	Weighted Solubility Parameter (Mpa^1/2)	2.38266
Emitted Dose (ED) (mg)_Target	Gaussian Process	Bile Acid Type_CHENO	2.36867
Emitted Dose (ED) (mg)_Target	Gaussian Process	Bile Acid Type_CHOLIC	2.36867
Emitted Dose (ED) (mg)_Target	Gaussian Process	Inlet Temperature (150)	2.05637
Emitted Dose (ED) (mg)_Target	Gaussian Process	Glass transition Temperature	1.98653
Emitted Dose (ED) (mg)_Target	Gaussian Process	Weighted Molar Volume (cm^3/mol)	0.771897
Emitted Dose (ED) (mg)_Target	Gaussian Process	Molar Ratio (2.0)	0.657208
Emitted Dose (ED) (mg)_Target	Gaussian Process	Molar Ratio (1.0)	0.34158
Emitted Dose (ED) (mg)_Target	Gaussian Process	Inlet Temperature (120)	0
Emitted Dose (ED) (mg)_Target	Gaussian Process	Molar Ratio (0.5)	0
Emitted Dose (ED) (mg)_Target	Gaussian Process	Inlet Temperature (140)	-7.66404
Emitted Dose (ED) (mg)_Target	Gaussian Process	Inlet Temperature (130)	-8.71881
Emitted Dose (ED) (mg)_Target	Gaussian Process	Inlet Temperature (160)	-8.89777
Emitted Dose (ED) (mg)_Target	Gaussian Process	Nozzle_Internal	-11.7355
Emitted Dose (ED) (mg)_Target	Gaussian Process	Nozzle_External	-22.1517
Extra Fine Particle Fraction (EFPF) (%)_Target	Random Forest	Inlet Temperature (150)	0.0128151
Extra Fine Particle Fraction (EFPF) (%)_Target	Random Forest	Inlet Temperature_milling	0
Extra Fine Particle Fraction (EFPF) (%)_Target	Random Forest	Molar Ratio (0.5)	0
Extra Fine Particle Fraction (EFPF) (%)_Target	Random Forest	Process Type_spray drying	0
Extra Fine Particle Fraction (EFPF) (%)_Target	Random Forest	Nozzle_External	0
Extra Fine Particle Fraction (EFPF) (%)_Target	Random Forest	Process Type_milling	0
Extra Fine Particle Fraction (EFPF) (%)_Target	Random Forest	Nozzle_milling	0
Extra Fine Particle Fraction (EFPF) (%)_Target	Random Forest	Inlet Temperature (120)	0
Extra Fine Particle Fraction (EFPF) (%)_Target	Random Forest	Inlet Temperature (130)	0
Extra Fine Particle Fraction (EFPF) (%)_Target	Random Forest	Inlet Temperature (140)	0
Extra Fine Particle Fraction (EFPF) (%)_Target	Random Forest	Inlet Temperature (160)	0
Extra Fine Particle Fraction (EFPF) (%)_Target	Random Forest	Weighted Molar Volume (cm^3/mol)	-0.0016673
Extra Fine Particle Fraction (EFPF) (%)_Target	Random Forest	Bile Acid Type_CHOLIC	-0.00231382
Extra Fine Particle Fraction (EFPF) (%)_Target	Random Forest	Bile Acid Type_CHENO	-0.00466955
Extra Fine Particle Fraction (EFPF) (%)_Target	Random Forest	Molar Ratio (1.0)	-0.00746422
Extra Fine Particle Fraction (EFPF) (%)_Target	Random Forest	Molar Ratio (2.0)	-0.0187571
Extra Fine Particle Fraction (EFPF) (%)_Target	Random Forest	Nozzle_Internal	-0.0620619
Extra Fine Particle Fraction (EFPF) (%)_Target	Random Forest	Weighted Solubility Parameter (Mpa^1/2)	-0.0647282
Extra Fine Particle Fraction (EFPF) (%)_Target	Random Forest	Weighted Enthalpy of Vaporisation (kJ/mol)	-0.349936
Extra Fine Particle Fraction (EFPF) (%)_Target	Random Forest	Glass transition Temperature	-0.760247
Extra Fine Particle Fraction (EFPF) (%)_Target	XGBoost	Molar Ratio (1.0)	0.0432861
Extra Fine Particle Fraction (EFPF) (%)_Target	XGBoost	Nozzle_Internal	0.0157877
Extra Fine Particle Fraction (EFPF) (%)_Target	XGBoost	Inlet Temperature (150)	0.0139504
Extra Fine Particle Fraction (EFPF) (%)_Target	XGBoost	Inlet Temperature (160)	0
Extra Fine Particle Fraction (EFPF) (%)_Target	XGBoost	Bile Acid Type_CHENO	0
Extra Fine Particle Fraction (EFPF) (%)_Target	XGBoost	Molar Ratio (2.0)	0
Extra Fine Particle Fraction (EFPF) (%)_Target	XGBoost	Molar Ratio (0.5)	0
Extra Fine Particle Fraction (EFPF) (%)_Target	XGBoost	Process Type_spray drying	0
Extra Fine Particle Fraction (EFPF) (%)_Target	XGBoost	Process Type_milling	0
Extra Fine Particle Fraction (EFPF) (%)_Target	XGBoost	Inlet Temperature_milling	0
Extra Fine Particle Fraction (EFPF) (%)_Target	XGBoost	Weighted Solubility Parameter (Mpa^1/2)	0
Extra Fine Particle Fraction (EFPF) (%)_Target	XGBoost	Weighted Molar Volume (cm^3/mol)	0
Extra Fine Particle Fraction (EFPF) (%)_Target	XGBoost	Inlet Temperature (140)	0
Extra Fine Particle Fraction (EFPF) (%)_Target	XGBoost	Inlet Temperature (130)	0
Extra Fine Particle Fraction (EFPF) (%)_Target	XGBoost	Inlet Temperature (120)	0
Extra Fine Particle Fraction (EFPF) (%)_Target	XGBoost	Nozzle_milling	0
Extra Fine Particle Fraction (EFPF) (%)_Target	XGBoost	Bile Acid Type_CHOLIC	0
Extra Fine Particle Fraction (EFPF) (%)_Target	XGBoost	Nozzle_External	-0.00116196
Extra Fine Particle Fraction (EFPF) (%)_Target	XGBoost	Weighted Enthalpy of Vaporisation (kJ/mol)	-0.772275
Extra Fine Particle Fraction (EFPF) (%)_Target	XGBoost	Glass transition Temperature	-0.773138
Extra Fine Particle Fraction (EFPF) (%)_Target	Gradient Boosting	Inlet Temperature (150)	0.111777
Extra Fine Particle Fraction (EFPF) (%)_Target	Gradient Boosting	Nozzle_Internal	0.0845743
Extra Fine Particle Fraction (EFPF) (%)_Target	Gradient Boosting	Molar Ratio (2.0)	0.0520589
Extra Fine Particle Fraction (EFPF) (%)_Target	Gradient Boosting	Weighted Molar Volume (cm^3/mol)	0.0431425
Extra Fine Particle Fraction (EFPF) (%)_Target	Gradient Boosting	Inlet Temperature (160)	0
Extra Fine Particle Fraction (EFPF) (%)_Target	Gradient Boosting	Bile Acid Type_CHENO	0
Extra Fine Particle Fraction (EFPF) (%)_Target	Gradient Boosting	Molar Ratio (1.0)	0
Extra Fine Particle Fraction (EFPF) (%)_Target	Gradient Boosting	Molar Ratio (0.5)	0
Extra Fine Particle Fraction (EFPF) (%)_Target	Gradient Boosting	Process Type_spray drying	0
Extra Fine Particle Fraction (EFPF) (%)_Target	Gradient Boosting	Process Type_milling	0
Extra Fine Particle Fraction (EFPF) (%)_Target	Gradient Boosting	Inlet Temperature_milling	0
Extra Fine Particle Fraction (EFPF) (%)_Target	Gradient Boosting	Weighted Solubility Parameter (Mpa^1/2)	0
Extra Fine Particle Fraction (EFPF) (%)_Target	Gradient Boosting	Inlet Temperature (140)	0
Extra Fine Particle Fraction (EFPF) (%)_Target	Gradient Boosting	Inlet Temperature (130)	0
Extra Fine Particle Fraction (EFPF) (%)_Target	Gradient Boosting	Inlet Temperature (120)	0
Extra Fine Particle Fraction (EFPF) (%)_Target	Gradient Boosting	Nozzle_milling	0
Extra Fine Particle Fraction (EFPF) (%)_Target	Gradient Boosting	Bile Acid Type_CHOLIC	0
Extra Fine Particle Fraction (EFPF) (%)_Target	Gradient Boosting	Glass transition Temperature	-0.668848
Extra Fine Particle Fraction (EFPF) (%)_Target	Gradient Boosting	Nozzle_External	-0.834389
Extra Fine Particle Fraction (EFPF) (%)_Target	Gradient Boosting	Weighted Enthalpy of Vaporisation (kJ/mol)	-1.86869
Extra Fine Particle Fraction (EFPF) (%)_Target	Support Vector Regression	Molar Ratio (1.0)	0.0317464
Extra Fine Particle Fraction (EFPF) (%)_Target	Support Vector Regression	Weighted Enthalpy of Vaporisation (kJ/mol)	0.0157306
Extra Fine Particle Fraction (EFPF) (%)_Target	Support Vector Regression	Inlet Temperature (150)	0.013431
Extra Fine Particle Fraction (EFPF) (%)_Target	Support Vector Regression	Inlet Temperature (140)	0.0125267
Extra Fine Particle Fraction (EFPF) (%)_Target	Support Vector Regression	Process Type_milling	0.0111451
Extra Fine Particle Fraction (EFPF) (%)_Target	Support Vector Regression	Nozzle_milling	0.0111451
Extra Fine Particle Fraction (EFPF) (%)_Target	Support Vector Regression	Process Type_spray drying	0.0111451
Extra Fine Particle Fraction (EFPF) (%)_Target	Support Vector Regression	Inlet Temperature_milling	0.0111451
Extra Fine Particle Fraction (EFPF) (%)_Target	Support Vector Regression	Inlet Temperature (160)	0.00701736
Extra Fine Particle Fraction (EFPF) (%)_Target	Support Vector Regression	Inlet Temperature (130)	0.00701698
Extra Fine Particle Fraction (EFPF) (%)_Target	Support Vector Regression	Molar Ratio (0.5)	0
Extra Fine Particle Fraction (EFPF) (%)_Target	Support Vector Regression	Inlet Temperature (120)	0
Extra Fine Particle Fraction (EFPF) (%)_Target	Support Vector Regression	Bile Acid Type_CHENO	-0.00160078
Extra Fine Particle Fraction (EFPF) (%)_Target	Support Vector Regression	Bile Acid Type_CHOLIC	-0.00160078
Extra Fine Particle Fraction (EFPF) (%)_Target	Support Vector Regression	Nozzle_External	-0.0130791
Extra Fine Particle Fraction (EFPF) (%)_Target	Support Vector Regression	Nozzle_Internal	-0.0284402
Extra Fine Particle Fraction (EFPF) (%)_Target	Support Vector Regression	Molar Ratio (2.0)	-0.0321978
Extra Fine Particle Fraction (EFPF) (%)_Target	Support Vector Regression	Weighted Molar Volume (cm^3/mol)	-0.0358155
Extra Fine Particle Fraction (EFPF) (%)_Target	Support Vector Regression	Weighted Solubility Parameter (Mpa^1/2)	-0.0533133
Extra Fine Particle Fraction (EFPF) (%)_Target	Support Vector Regression	Glass transition Temperature	-0.124381
Extra Fine Particle Fraction (EFPF) (%)_Target	Linear Regression	Weighted Enthalpy of Vaporisation (kJ/mol)	2.81154e+26
Extra Fine Particle Fraction (EFPF) (%)_Target	Linear Regression	Weighted Solubility Parameter (Mpa^1/2)	2.1192e+26
Extra Fine Particle Fraction (EFPF) (%)_Target	Linear Regression	Weighted Molar Volume (cm^3/mol)	7.07153e+25
Extra Fine Particle Fraction (EFPF) (%)_Target	Linear Regression	Molar Ratio (2.0)	9.04273e+23
Extra Fine Particle Fraction (EFPF) (%)_Target	Linear Regression	Nozzle_External	1.03796e+21
Extra Fine Particle Fraction (EFPF) (%)_Target	Linear Regression	Nozzle_Internal	5.49507e+20
Extra Fine Particle Fraction (EFPF) (%)_Target	Linear Regression	Nozzle_milling	3.17753e+20
Extra Fine Particle Fraction (EFPF) (%)_Target	Linear Regression	Process Type_spray drying	3.17017e+20
Extra Fine Particle Fraction (EFPF) (%)_Target	Linear Regression	Bile Acid Type_CHOLIC	1.96866e+20
Extra Fine Particle Fraction (EFPF) (%)_Target	Linear Regression	Bile Acid Type_CHENO	1.96866e+20
Extra Fine Particle Fraction (EFPF) (%)_Target	Linear Regression	Inlet Temperature_milling	1.77658e+20
Extra Fine Particle Fraction (EFPF) (%)_Target	Linear Regression	Process Type_milling	1.77658e+20
Extra Fine Particle Fraction (EFPF) (%)_Target	Linear Regression	Molar Ratio (1.0)	1.37837e+20
Extra Fine Particle Fraction (EFPF) (%)_Target	Linear Regression	Inlet Temperature (160)	1.62426e+19
Extra Fine Particle Fraction (EFPF) (%)_Target	Linear Regression	Inlet Temperature (130)	1.62426e+19
Extra Fine Particle Fraction (EFPF) (%)_Target	Linear Regression	Inlet Temperature (150)	1.62426e+19
Extra Fine Particle Fraction (EFPF) (%)_Target	Linear Regression	Inlet Temperature (140)	1.44379e+19
Extra Fine Particle Fraction (EFPF) (%)_Target	Linear Regression	Inlet Temperature (120)	0
Extra Fine Particle Fraction (EFPF) (%)_Target	Linear Regression	Molar Ratio (0.5)	0
Extra Fine Particle Fraction (EFPF) (%)_Target	Linear Regression	Glass transition Temperature	-1.31475
Extra Fine Particle Fraction (EFPF) (%)_Target	Extra Trees	Nozzle_Internal	0.707815
Extra Fine Particle Fraction (EFPF) (%)_Target	Extra Trees	Inlet Temperature (150)	0.00157085
Extra Fine Particle Fraction (EFPF) (%)_Target	Extra Trees	Bile Acid Type_CHENO	0
Extra Fine Particle Fraction (EFPF) (%)_Target	Extra Trees	Nozzle_milling	0
Extra Fine Particle Fraction (EFPF) (%)_Target	Extra Trees	Inlet Temperature (120)	0
Extra Fine Particle Fraction (EFPF) (%)_Target	Extra Trees	Inlet Temperature (130)	0
Extra Fine Particle Fraction (EFPF) (%)_Target	Extra Trees	Inlet Temperature (140)	0
Extra Fine Particle Fraction (EFPF) (%)_Target	Extra Trees	Inlet Temperature (160)	0
Extra Fine Particle Fraction (EFPF) (%)_Target	Extra Trees	Inlet Temperature_milling	0
Extra Fine Particle Fraction (EFPF) (%)_Target	Extra Trees	Process Type_milling	0
Extra Fine Particle Fraction (EFPF) (%)_Target	Extra Trees	Process Type_spray drying	0
Extra Fine Particle Fraction (EFPF) (%)_Target	Extra Trees	Molar Ratio (0.5)	0
Extra Fine Particle Fraction (EFPF) (%)_Target	Extra Trees	Molar Ratio (1.0)	-0.000536776
Extra Fine Particle Fraction (EFPF) (%)_Target	Extra Trees	Weighted Molar Volume (cm^3/mol)	-0.000536776
Extra Fine Particle Fraction (EFPF) (%)_Target	Extra Trees	Molar Ratio (2.0)	-0.00091222
Extra Fine Particle Fraction (EFPF) (%)_Target	Extra Trees	Glass transition Temperature	-0.103767
Extra Fine Particle Fraction (EFPF) (%)_Target	Extra Trees	Weighted Solubility Parameter (Mpa^1/2)	-0.290196
Extra Fine Particle Fraction (EFPF) (%)_Target	Extra Trees	Weighted Enthalpy of Vaporisation (kJ/mol)	-0.534439
Extra Fine Particle Fraction (EFPF) (%)_Target	Extra Trees	Bile Acid Type_CHOLIC	-0.752208
Extra Fine Particle Fraction (EFPF) (%)_Target	Extra Trees	Nozzle_External	-0.911854
Extra Fine Particle Fraction (EFPF) (%)_Target	MLP Regressor	Process Type_milling	9.12147
Extra Fine Particle Fraction (EFPF) (%)_Target	MLP Regressor	Inlet Temperature_milling	6.44643
Extra Fine Particle Fraction (EFPF) (%)_Target	MLP Regressor	Bile Acid Type_CHENO	3.7606
Extra Fine Particle Fraction (EFPF) (%)_Target	MLP Regressor	Bile Acid Type_CHOLIC	2.99
Extra Fine Particle Fraction (EFPF) (%)_Target	MLP Regressor	Inlet Temperature (130)	2.16961
Extra Fine Particle Fraction (EFPF) (%)_Target	MLP Regressor	Inlet Temperature (160)	1.94406
Extra Fine Particle Fraction (EFPF) (%)_Target	MLP Regressor	Nozzle_Internal	1.80869
Extra Fine Particle Fraction (EFPF) (%)_Target	MLP Regressor	Weighted Molar Volume (cm^3/mol)	1.39291
Extra Fine Particle Fraction (EFPF) (%)_Target	MLP Regressor	Inlet Temperature (140)	1.06949
Extra Fine Particle Fraction (EFPF) (%)_Target	MLP Regressor	Nozzle_milling	0.935625
Extra Fine Particle Fraction (EFPF) (%)_Target	MLP Regressor	Process Type_spray drying	0.88286
Extra Fine Particle Fraction (EFPF) (%)_Target	MLP Regressor	Molar Ratio (2.0)	0.684734
Extra Fine Particle Fraction (EFPF) (%)_Target	MLP Regressor	Weighted Enthalpy of Vaporisation (kJ/mol)	0.475898
Extra Fine Particle Fraction (EFPF) (%)_Target	MLP Regressor	Weighted Solubility Parameter (Mpa^1/2)	0.360411
Extra Fine Particle Fraction (EFPF) (%)_Target	MLP Regressor	Inlet Temperature (120)	0
Extra Fine Particle Fraction (EFPF) (%)_Target	MLP Regressor	Molar Ratio (0.5)	0
Extra Fine Particle Fraction (EFPF) (%)_Target	MLP Regressor	Molar Ratio (1.0)	-0.0270863
Extra Fine Particle Fraction (EFPF) (%)_Target	MLP Regressor	Nozzle_External	-0.114533
Extra Fine Particle Fraction (EFPF) (%)_Target	MLP Regressor	Inlet Temperature (150)	-0.417521
Extra Fine Particle Fraction (EFPF) (%)_Target	MLP Regressor	Glass transition Temperature	-0.767249
Extra Fine Particle Fraction (EFPF) (%)_Target	Ridge	Molar Ratio (1.0)	0.278564
Extra Fine Particle Fraction (EFPF) (%)_Target	Ridge	Bile Acid Type_CHOLIC	0.116793
Extra Fine Particle Fraction (EFPF) (%)_Target	Ridge	Bile Acid Type_CHENO	0.116793
Extra Fine Particle Fraction (EFPF) (%)_Target	Ridge	Inlet Temperature (130)	0.04069
Extra Fine Particle Fraction (EFPF) (%)_Target	Ridge	Weighted Enthalpy of Vaporisation (kJ/mol)	0.029877
Extra Fine Particle Fraction (EFPF) (%)_Target	Ridge	Nozzle_External	0.0275511
Extra Fine Particle Fraction (EFPF) (%)_Target	Ridge	Inlet Temperature (160)	0.025387
Extra Fine Particle Fraction (EFPF) (%)_Target	Ridge	Molar Ratio (0.5)	2.22045e-15
Extra Fine Particle Fraction (EFPF) (%)_Target	Ridge	Inlet Temperature (120)	2.22045e-15
Extra Fine Particle Fraction (EFPF) (%)_Target	Ridge	Inlet Temperature (140)	-0.00114269
Extra Fine Particle Fraction (EFPF) (%)_Target	Ridge	Weighted Solubility Parameter (Mpa^1/2)	-0.0722141
Extra Fine Particle Fraction (EFPF) (%)_Target	Ridge	Inlet Temperature_milling	-0.0885309
Extra Fine Particle Fraction (EFPF) (%)_Target	Ridge	Process Type_milling	-0.0885309
Extra Fine Particle Fraction (EFPF) (%)_Target	Ridge	Process Type_spray drying	-0.0885309
Extra Fine Particle Fraction (EFPF) (%)_Target	Ridge	Nozzle_milling	-0.0885309
Extra Fine Particle Fraction (EFPF) (%)_Target	Ridge	Molar Ratio (2.0)	-0.210154
Extra Fine Particle Fraction (EFPF) (%)_Target	Ridge	Weighted Molar Volume (cm^3/mol)	-0.240653
Extra Fine Particle Fraction (EFPF) (%)_Target	Ridge	Inlet Temperature (150)	-0.322427
Extra Fine Particle Fraction (EFPF) (%)_Target	Ridge	Nozzle_Internal	-0.379092
Extra Fine Particle Fraction (EFPF) (%)_Target	Ridge	Glass transition Temperature	-0.496344
Extra Fine Particle Fraction (EFPF) (%)_Target	Lasso	Weighted Solubility Parameter (Mpa^1/2)	0
Extra Fine Particle Fraction (EFPF) (%)_Target	Lasso	Weighted Molar Volume (cm^3/mol)	0
Extra Fine Particle Fraction (EFPF) (%)_Target	Lasso	Bile Acid Type_CHENO	0
Extra Fine Particle Fraction (EFPF) (%)_Target	Lasso	Molar Ratio (2.0)	0
Extra Fine Particle Fraction (EFPF) (%)_Target	Lasso	Molar Ratio (1.0)	0
Extra Fine Particle Fraction (EFPF) (%)_Target	Lasso	Molar Ratio (0.5)	0
Extra Fine Particle Fraction (EFPF) (%)_Target	Lasso	Process Type_spray drying	0
Extra Fine Particle Fraction (EFPF) (%)_Target	Lasso	Process Type_milling	0
Extra Fine Particle Fraction (EFPF) (%)_Target	Lasso	Inlet Temperature_milling	0
Extra Fine Particle Fraction (EFPF) (%)_Target	Lasso	Inlet Temperature (160)	0
Extra Fine Particle Fraction (EFPF) (%)_Target	Lasso	Inlet Temperature (150)	0
Extra Fine Particle Fraction (EFPF) (%)_Target	Lasso	Inlet Temperature (140)	0
Extra Fine Particle Fraction (EFPF) (%)_Target	Lasso	Inlet Temperature (130)	0
Extra Fine Particle Fraction (EFPF) (%)_Target	Lasso	Inlet Temperature (120)	0
Extra Fine Particle Fraction (EFPF) (%)_Target	Lasso	Nozzle_milling	0
Extra Fine Particle Fraction (EFPF) (%)_Target	Lasso	Nozzle_Internal	0
Extra Fine Particle Fraction (EFPF) (%)_Target	Lasso	Nozzle_External	0
Extra Fine Particle Fraction (EFPF) (%)_Target	Lasso	Glass transition Temperature	0
Extra Fine Particle Fraction (EFPF) (%)_Target	Lasso	Weighted Enthalpy of Vaporisation (kJ/mol)	0
Extra Fine Particle Fraction (EFPF) (%)_Target	Lasso	Bile Acid Type_CHOLIC	0
Extra Fine Particle Fraction (EFPF) (%)_Target	ElasticNet	Weighted Solubility Parameter (Mpa^1/2)	0
Extra Fine Particle Fraction (EFPF) (%)_Target	ElasticNet	Inlet Temperature (160)	0
Extra Fine Particle Fraction (EFPF) (%)_Target	ElasticNet	Bile Acid Type_CHENO	0
Extra Fine Particle Fraction (EFPF) (%)_Target	ElasticNet	Molar Ratio (2.0)	0
Extra Fine Particle Fraction (EFPF) (%)_Target	ElasticNet	Molar Ratio (1.0)	0
Extra Fine Particle Fraction (EFPF) (%)_Target	ElasticNet	Molar Ratio (0.5)	0
Extra Fine Particle Fraction (EFPF) (%)_Target	ElasticNet	Process Type_spray drying	0
Extra Fine Particle Fraction (EFPF) (%)_Target	ElasticNet	Process Type_milling	0
Extra Fine Particle Fraction (EFPF) (%)_Target	ElasticNet	Inlet Temperature_milling	0
Extra Fine Particle Fraction (EFPF) (%)_Target	ElasticNet	Inlet Temperature (150)	0
Extra Fine Particle Fraction (EFPF) (%)_Target	ElasticNet	Inlet Temperature (140)	0
Extra Fine Particle Fraction (EFPF) (%)_Target	ElasticNet	Inlet Temperature (130)	0
Extra Fine Particle Fraction (EFPF) (%)_Target	ElasticNet	Inlet Temperature (120)	0
Extra Fine Particle Fraction (EFPF) (%)_Target	ElasticNet	Nozzle_milling	0
Extra Fine Particle Fraction (EFPF) (%)_Target	ElasticNet	Nozzle_Internal	0
Extra Fine Particle Fraction (EFPF) (%)_Target	ElasticNet	Nozzle_External	0
Extra Fine Particle Fraction (EFPF) (%)_Target	ElasticNet	Glass transition Temperature	0
Extra Fine Particle Fraction (EFPF) (%)_Target	ElasticNet	Weighted Enthalpy of Vaporisation (kJ/mol)	0
Extra Fine Particle Fraction (EFPF) (%)_Target	ElasticNet	Bile Acid Type_CHOLIC	0
Extra Fine Particle Fraction (EFPF) (%)_Target	ElasticNet	Weighted Molar Volume (cm^3/mol)	-0.0113538
Extra Fine Particle Fraction (EFPF) (%)_Target	LightGBM	Weighted Solubility Parameter (Mpa^1/2)	0
Extra Fine Particle Fraction (EFPF) (%)_Target	LightGBM	Weighted Molar Volume (cm^3/mol)	0
Extra Fine Particle Fraction (EFPF) (%)_Target	LightGBM	Bile Acid Type_CHENO	0
Extra Fine Particle Fraction (EFPF) (%)_Target	LightGBM	Molar Ratio (2.0)	0
Extra Fine Particle Fraction (EFPF) (%)_Target	LightGBM	Molar Ratio (1.0)	0
Extra Fine Particle Fraction (EFPF) (%)_Target	LightGBM	Molar Ratio (0.5)	0
Extra Fine Particle Fraction (EFPF) (%)_Target	LightGBM	Process Type_spray drying	0
Extra Fine Particle Fraction (EFPF) (%)_Target	LightGBM	Process Type_milling	0
Extra Fine Particle Fraction (EFPF) (%)_Target	LightGBM	Inlet Temperature_milling	0
Extra Fine Particle Fraction (EFPF) (%)_Target	LightGBM	Inlet Temperature (160)	0
Extra Fine Particle Fraction (EFPF) (%)_Target	LightGBM	Inlet Temperature (150)	0
Extra Fine Particle Fraction (EFPF) (%)_Target	LightGBM	Inlet Temperature (140)	0
Extra Fine Particle Fraction (EFPF) (%)_Target	LightGBM	Inlet Temperature (130)	0
Extra Fine Particle Fraction (EFPF) (%)_Target	LightGBM	Inlet Temperature (120)	0
Extra Fine Particle Fraction (EFPF) (%)_Target	LightGBM	Nozzle_milling	0
Extra Fine Particle Fraction (EFPF) (%)_Target	LightGBM	Nozzle_Internal	0
Extra Fine Particle Fraction (EFPF) (%)_Target	LightGBM	Nozzle_External	0
Extra Fine Particle Fraction (EFPF) (%)_Target	LightGBM	Glass transition Temperature	0
Extra Fine Particle Fraction (EFPF) (%)_Target	LightGBM	Weighted Enthalpy of Vaporisation (kJ/mol)	0
Extra Fine Particle Fraction (EFPF) (%)_Target	LightGBM	Bile Acid Type_CHOLIC	0
Extra Fine Particle Fraction (EFPF) (%)_Target	AdaBoost	Nozzle_Internal	1.80603
Extra Fine Particle Fraction (EFPF) (%)_Target	AdaBoost	Glass transition Temperature	0.665038
Extra Fine Particle Fraction (EFPF) (%)_Target	AdaBoost	Weighted Enthalpy of Vaporisation (kJ/mol)	0.439867
Extra Fine Particle Fraction (EFPF) (%)_Target	AdaBoost	Nozzle_External	0.439867
Extra Fine Particle Fraction (EFPF) (%)_Target	AdaBoost	Bile Acid Type_CHENO	0.393201
Extra Fine Particle Fraction (EFPF) (%)_Target	AdaBoost	Bile Acid Type_CHOLIC	0.392229
Extra Fine Particle Fraction (EFPF) (%)_Target	AdaBoost	Weighted Solubility Parameter (Mpa^1/2)	0.356589
Extra Fine Particle Fraction (EFPF) (%)_Target	AdaBoost	Weighted Molar Volume (cm^3/mol)	0.144579
Extra Fine Particle Fraction (EFPF) (%)_Target	AdaBoost	Molar Ratio (2.0)	0.0629363
Extra Fine Particle Fraction (EFPF) (%)_Target	AdaBoost	Inlet Temperature (120)	0
Extra Fine Particle Fraction (EFPF) (%)_Target	AdaBoost	Inlet Temperature (130)	0
Extra Fine Particle Fraction (EFPF) (%)_Target	AdaBoost	Inlet Temperature (140)	0
Extra Fine Particle Fraction (EFPF) (%)_Target	AdaBoost	Inlet Temperature (160)	0
Extra Fine Particle Fraction (EFPF) (%)_Target	AdaBoost	Inlet Temperature_milling	0
Extra Fine Particle Fraction (EFPF) (%)_Target	AdaBoost	Process Type_milling	0
Extra Fine Particle Fraction (EFPF) (%)_Target	AdaBoost	Process Type_spray drying	0
Extra Fine Particle Fraction (EFPF) (%)_Target	AdaBoost	Molar Ratio (0.5)	0
Extra Fine Particle Fraction (EFPF) (%)_Target	AdaBoost	Molar Ratio (1.0)	0
Extra Fine Particle Fraction (EFPF) (%)_Target	AdaBoost	Nozzle_milling	0
Extra Fine Particle Fraction (EFPF) (%)_Target	AdaBoost	Inlet Temperature (150)	0
Extra Fine Particle Fraction (EFPF) (%)_Target	KNN Regressor	Weighted Enthalpy of Vaporisation (kJ/mol)	0.30462
Extra Fine Particle Fraction (EFPF) (%)_Target	KNN Regressor	Nozzle_External	0.132363
Extra Fine Particle Fraction (EFPF) (%)_Target	KNN Regressor	Molar Ratio (1.0)	0.0760642
Extra Fine Particle Fraction (EFPF) (%)_Target	KNN Regressor	Nozzle_Internal	0.0496222
Extra Fine Particle Fraction (EFPF) (%)_Target	KNN Regressor	Glass transition Temperature	0.0234515
Extra Fine Particle Fraction (EFPF) (%)_Target	KNN Regressor	Weighted Solubility Parameter (Mpa^1/2)	0.0200172
Extra Fine Particle Fraction (EFPF) (%)_Target	KNN Regressor	Molar Ratio (2.0)	0.0172887
Extra Fine Particle Fraction (EFPF) (%)_Target	KNN Regressor	Weighted Molar Volume (cm^3/mol)	0.0131272
Extra Fine Particle Fraction (EFPF) (%)_Target	KNN Regressor	Inlet Temperature (140)	0.00215726
Extra Fine Particle Fraction (EFPF) (%)_Target	KNN Regressor	Inlet Temperature (130)	0.00143818
Extra Fine Particle Fraction (EFPF) (%)_Target	KNN Regressor	Inlet Temperature (160)	0.000719088
Extra Fine Particle Fraction (EFPF) (%)_Target	KNN Regressor	Molar Ratio (0.5)	0
Extra Fine Particle Fraction (EFPF) (%)_Target	KNN Regressor	Inlet Temperature (150)	0
Extra Fine Particle Fraction (EFPF) (%)_Target	KNN Regressor	Inlet Temperature (120)	0
Extra Fine Particle Fraction (EFPF) (%)_Target	KNN Regressor	Process Type_milling	-3.9968e-16
Extra Fine Particle Fraction (EFPF) (%)_Target	KNN Regressor	Process Type_spray drying	-3.9968e-16
Extra Fine Particle Fraction (EFPF) (%)_Target	KNN Regressor	Inlet Temperature_milling	-3.9968e-16
Extra Fine Particle Fraction (EFPF) (%)_Target	KNN Regressor	Nozzle_milling	-3.9968e-16
Extra Fine Particle Fraction (EFPF) (%)_Target	KNN Regressor	Bile Acid Type_CHENO	-0.0232434
Extra Fine Particle Fraction (EFPF) (%)_Target	KNN Regressor	Bile Acid Type_CHOLIC	-0.0232434
Extra Fine Particle Fraction (EFPF) (%)_Target	Gaussian Process	Inlet Temperature_milling	1.82146
Extra Fine Particle Fraction (EFPF) (%)_Target	Gaussian Process	Process Type_spray drying	1.82146
Extra Fine Particle Fraction (EFPF) (%)_Target	Gaussian Process	Process Type_milling	1.82146
Extra Fine Particle Fraction (EFPF) (%)_Target	Gaussian Process	Nozzle_milling	1.82146
Extra Fine Particle Fraction (EFPF) (%)_Target	Gaussian Process	Weighted Enthalpy of Vaporisation (kJ/mol)	1.78533
Extra Fine Particle Fraction (EFPF) (%)_Target	Gaussian Process	Weighted Solubility Parameter (Mpa^1/2)	1.58189
Extra Fine Particle Fraction (EFPF) (%)_Target	Gaussian Process	Bile Acid Type_CHENO	1.55038
Extra Fine Particle Fraction (EFPF) (%)_Target	Gaussian Process	Bile Acid Type_CHOLIC	1.55038
Extra Fine Particle Fraction (EFPF) (%)_Target	Gaussian Process	Glass transition Temperature	1.34519
Extra Fine Particle Fraction (EFPF) (%)_Target	Gaussian Process	Inlet Temperature (150)	1.1855
Extra Fine Particle Fraction (EFPF) (%)_Target	Gaussian Process	Molar Ratio (2.0)	0.691006
Extra Fine Particle Fraction (EFPF) (%)_Target	Gaussian Process	Weighted Molar Volume (cm^3/mol)	0.537744
Extra Fine Particle Fraction (EFPF) (%)_Target	Gaussian Process	Molar Ratio (1.0)	0.275719
Extra Fine Particle Fraction (EFPF) (%)_Target	Gaussian Process	Inlet Temperature (120)	0
Extra Fine Particle Fraction (EFPF) (%)_Target	Gaussian Process	Molar Ratio (0.5)	0
Extra Fine Particle Fraction (EFPF) (%)_Target	Gaussian Process	Inlet Temperature (140)	-5.46144
Extra Fine Particle Fraction (EFPF) (%)_Target	Gaussian Process	Inlet Temperature (130)	-6.17033
Extra Fine Particle Fraction (EFPF) (%)_Target	Gaussian Process	Inlet Temperature (160)	-6.29631
Extra Fine Particle Fraction (EFPF) (%)_Target	Gaussian Process	Nozzle_Internal	-6.64679
Extra Fine Particle Fraction (EFPF) (%)_Target	Gaussian Process	Nozzle_External	-14.7104
Fine Particle Dose (FPD) (mg)_Target	Random Forest	Molar Ratio (1.0)	0.0386812
Fine Particle Dose (FPD) (mg)_Target	Random Forest	Inlet Temperature (150)	0.0182166
Fine Particle Dose (FPD) (mg)_Target	Random Forest	Weighted Molar Volume (cm^3/mol)	0.0025072
Fine Particle Dose (FPD) (mg)_Target	Random Forest	Molar Ratio (2.0)	0.00154652
Fine Particle Dose (FPD) (mg)_Target	Random Forest	Process Type_spray drying	0
Fine Particle Dose (FPD) (mg)_Target	Random Forest	Molar Ratio (0.5)	0
Fine Particle Dose (FPD) (mg)_Target	Random Forest	Nozzle_milling	0
Fine Particle Dose (FPD) (mg)_Target	Random Forest	Inlet Temperature (120)	0
Fine Particle Dose (FPD) (mg)_Target	Random Forest	Inlet Temperature (130)	0
Fine Particle Dose (FPD) (mg)_Target	Random Forest	Inlet Temperature (140)	0
Fine Particle Dose (FPD) (mg)_Target	Random Forest	Inlet Temperature (160)	0
Fine Particle Dose (FPD) (mg)_Target	Random Forest	Inlet Temperature_milling	0
Fine Particle Dose (FPD) (mg)_Target	Random Forest	Process Type_milling	0
Fine Particle Dose (FPD) (mg)_Target	Random Forest	Nozzle_External	-0.000472244
Fine Particle Dose (FPD) (mg)_Target	Random Forest	Bile Acid Type_CHOLIC	-0.000603947
Fine Particle Dose (FPD) (mg)_Target	Random Forest	Bile Acid Type_CHENO	-0.00142959
Fine Particle Dose (FPD) (mg)_Target	Random Forest	Weighted Solubility Parameter (Mpa^1/2)	-0.0111705
Fine Particle Dose (FPD) (mg)_Target	Random Forest	Nozzle_Internal	-0.0589444
Fine Particle Dose (FPD) (mg)_Target	Random Forest	Glass transition Temperature	-0.0911378
Fine Particle Dose (FPD) (mg)_Target	Random Forest	Weighted Enthalpy of Vaporisation (kJ/mol)	-0.116952
Fine Particle Dose (FPD) (mg)_Target	XGBoost	Molar Ratio (1.0)	0.112053
Fine Particle Dose (FPD) (mg)_Target	XGBoost	Inlet Temperature (150)	0.0275903
Fine Particle Dose (FPD) (mg)_Target	XGBoost	Weighted Molar Volume (cm^3/mol)	0
Fine Particle Dose (FPD) (mg)_Target	XGBoost	Bile Acid Type_CHENO	0
Fine Particle Dose (FPD) (mg)_Target	XGBoost	Molar Ratio (2.0)	0
Fine Particle Dose (FPD) (mg)_Target	XGBoost	Molar Ratio (0.5)	0
Fine Particle Dose (FPD) (mg)_Target	XGBoost	Process Type_spray drying	0
Fine Particle Dose (FPD) (mg)_Target	XGBoost	Process Type_milling	0
Fine Particle Dose (FPD) (mg)_Target	XGBoost	Inlet Temperature_milling	0
Fine Particle Dose (FPD) (mg)_Target	XGBoost	Inlet Temperature (160)	0
Fine Particle Dose (FPD) (mg)_Target	XGBoost	Weighted Solubility Parameter (Mpa^1/2)	0
Fine Particle Dose (FPD) (mg)_Target	XGBoost	Inlet Temperature (140)	0
Fine Particle Dose (FPD) (mg)_Target	XGBoost	Inlet Temperature (130)	0
Fine Particle Dose (FPD) (mg)_Target	XGBoost	Inlet Temperature (120)	0
Fine Particle Dose (FPD) (mg)_Target	XGBoost	Nozzle_milling	0
Fine Particle Dose (FPD) (mg)_Target	XGBoost	Nozzle_Internal	0
Fine Particle Dose (FPD) (mg)_Target	XGBoost	Nozzle_External	0
Fine Particle Dose (FPD) (mg)_Target	XGBoost	Bile Acid Type_CHOLIC	0
Fine Particle Dose (FPD) (mg)_Target	XGBoost	Weighted Enthalpy of Vaporisation (kJ/mol)	-0.0421727
Fine Particle Dose (FPD) (mg)_Target	XGBoost	Glass transition Temperature	-0.054437
Fine Particle Dose (FPD) (mg)_Target	Gradient Boosting	Molar Ratio (1.0)	0.111736
Fine Particle Dose (FPD) (mg)_Target	Gradient Boosting	Nozzle_Internal	0.0560586
Fine Particle Dose (FPD) (mg)_Target	Gradient Boosting	Inlet Temperature (150)	0.0401179
Fine Particle Dose (FPD) (mg)_Target	Gradient Boosting	Inlet Temperature (160)	0
Fine Particle Dose (FPD) (mg)_Target	Gradient Boosting	Bile Acid Type_CHENO	0
Fine Particle Dose (FPD) (mg)_Target	Gradient Boosting	Molar Ratio (2.0)	0
Fine Particle Dose (FPD) (mg)_Target	Gradient Boosting	Molar Ratio (0.5)	0
Fine Particle Dose (FPD) (mg)_Target	Gradient Boosting	Process Type_spray drying	0
Fine Particle Dose (FPD) (mg)_Target	Gradient Boosting	Process Type_milling	0
Fine Particle Dose (FPD) (mg)_Target	Gradient Boosting	Inlet Temperature_milling	0
Fine Particle Dose (FPD) (mg)_Target	Gradient Boosting	Weighted Solubility Parameter (Mpa^1/2)	0
Fine Particle Dose (FPD) (mg)_Target	Gradient Boosting	Weighted Molar Volume (cm^3/mol)	0
Fine Particle Dose (FPD) (mg)_Target	Gradient Boosting	Inlet Temperature (140)	0
Fine Particle Dose (FPD) (mg)_Target	Gradient Boosting	Inlet Temperature (130)	0
Fine Particle Dose (FPD) (mg)_Target	Gradient Boosting	Inlet Temperature (120)	0
Fine Particle Dose (FPD) (mg)_Target	Gradient Boosting	Nozzle_milling	0
Fine Particle Dose (FPD) (mg)_Target	Gradient Boosting	Bile Acid Type_CHOLIC	0
Fine Particle Dose (FPD) (mg)_Target	Gradient Boosting	Glass transition Temperature	-0.0518362
Fine Particle Dose (FPD) (mg)_Target	Gradient Boosting	Nozzle_External	-0.0723889
Fine Particle Dose (FPD) (mg)_Target	Gradient Boosting	Weighted Enthalpy of Vaporisation (kJ/mol)	-0.332667
Fine Particle Dose (FPD) (mg)_Target	Support Vector Regression	Molar Ratio (1.0)	0.02139
Fine Particle Dose (FPD) (mg)_Target	Support Vector Regression	Weighted Enthalpy of Vaporisation (kJ/mol)	0.00983293
Fine Particle Dose (FPD) (mg)_Target	Support Vector Regression	Inlet Temperature (140)	0.00575008
Fine Particle Dose (FPD) (mg)_Target	Support Vector Regression	Inlet Temperature (150)	0.00558182
Fine Particle Dose (FPD) (mg)_Target	Support Vector Regression	Process Type_spray drying	0.00468739
Fine Particle Dose (FPD) (mg)_Target	Support Vector Regression	Nozzle_milling	0.00468739
Fine Particle Dose (FPD) (mg)_Target	Support Vector Regression	Process Type_milling	0.00468739
Fine Particle Dose (FPD) (mg)_Target	Support Vector Regression	Inlet Temperature_milling	0.00468739
Fine Particle Dose (FPD) (mg)_Target	Support Vector Regression	Inlet Temperature (130)	0.0031877
Fine Particle Dose (FPD) (mg)_Target	Support Vector Regression	Inlet Temperature (160)	0.00318482
Fine Particle Dose (FPD) (mg)_Target	Support Vector Regression	Bile Acid Type_CHENO	0.00205988
Fine Particle Dose (FPD) (mg)_Target	Support Vector Regression	Bile Acid Type_CHOLIC	0.00205988
Fine Particle Dose (FPD) (mg)_Target	Support Vector Regression	Inlet Temperature (120)	0
Fine Particle Dose (FPD) (mg)_Target	Support Vector Regression	Molar Ratio (0.5)	0
Fine Particle Dose (FPD) (mg)_Target	Support Vector Regression	Nozzle_External	-0.0142622
Fine Particle Dose (FPD) (mg)_Target	Support Vector Regression	Molar Ratio (2.0)	-0.0183509
Fine Particle Dose (FPD) (mg)_Target	Support Vector Regression	Weighted Molar Volume (cm^3/mol)	-0.0218141
Fine Particle Dose (FPD) (mg)_Target	Support Vector Regression	Weighted Solubility Parameter (Mpa^1/2)	-0.0304713
Fine Particle Dose (FPD) (mg)_Target	Support Vector Regression	Nozzle_Internal	-0.0311961
Fine Particle Dose (FPD) (mg)_Target	Support Vector Regression	Glass transition Temperature	-0.0761757
Fine Particle Dose (FPD) (mg)_Target	Linear Regression	Weighted Enthalpy of Vaporisation (kJ/mol)	1.54419e+26
Fine Particle Dose (FPD) (mg)_Target	Linear Regression	Weighted Solubility Parameter (Mpa^1/2)	1.16394e+26
Fine Particle Dose (FPD) (mg)_Target	Linear Regression	Weighted Molar Volume (cm^3/mol)	3.88393e+25
Fine Particle Dose (FPD) (mg)_Target	Linear Regression	Molar Ratio (2.0)	4.96658e+23
Fine Particle Dose (FPD) (mg)_Target	Linear Regression	Nozzle_External	5.70082e+20
Fine Particle Dose (FPD) (mg)_Target	Linear Regression	Nozzle_Internal	3.01808e+20
Fine Particle Dose (FPD) (mg)_Target	Linear Regression	Nozzle_milling	1.74521e+20
Fine Particle Dose (FPD) (mg)_Target	Linear Regression	Process Type_spray drying	1.74117e+20
Fine Particle Dose (FPD) (mg)_Target	Linear Regression	Bile Acid Type_CHOLIC	1.08125e+20
Fine Particle Dose (FPD) (mg)_Target	Linear Regression	Bile Acid Type_CHENO	1.08125e+20
Fine Particle Dose (FPD) (mg)_Target	Linear Regression	Inlet Temperature_milling	9.75759e+19
Fine Particle Dose (FPD) (mg)_Target	Linear Regression	Process Type_milling	9.75759e+19
Fine Particle Dose (FPD) (mg)_Target	Linear Regression	Molar Ratio (1.0)	7.5705e+19
Fine Particle Dose (FPD) (mg)_Target	Linear Regression	Inlet Temperature (160)	8.92099e+18
Fine Particle Dose (FPD) (mg)_Target	Linear Regression	Inlet Temperature (130)	8.92099e+18
Fine Particle Dose (FPD) (mg)_Target	Linear Regression	Inlet Temperature (150)	8.92099e+18
Fine Particle Dose (FPD) (mg)_Target	Linear Regression	Inlet Temperature (140)	7.92977e+18
Fine Particle Dose (FPD) (mg)_Target	Linear Regression	Inlet Temperature (120)	0
Fine Particle Dose (FPD) (mg)_Target	Linear Regression	Molar Ratio (0.5)	0
Fine Particle Dose (FPD) (mg)_Target	Linear Regression	Glass transition Temperature	-0.192034
Fine Particle Dose (FPD) (mg)_Target	Extra Trees	Nozzle_Internal	0.5001
Fine Particle Dose (FPD) (mg)_Target	Extra Trees	Inlet Temperature (150)	0.0697462
Fine Particle Dose (FPD) (mg)_Target	Extra Trees	Molar Ratio (1.0)	0.0241774
Fine Particle Dose (FPD) (mg)_Target	Extra Trees	Molar Ratio (2.0)	0.0110247
Fine Particle Dose (FPD) (mg)_Target	Extra Trees	Weighted Molar Volume (cm^3/mol)	0.00494529
Fine Particle Dose (FPD) (mg)_Target	Extra Trees	Process Type_spray drying	0
Fine Particle Dose (FPD) (mg)_Target	Extra Trees	Molar Ratio (0.5)	0
Fine Particle Dose (FPD) (mg)_Target	Extra Trees	Nozzle_milling	0
Fine Particle Dose (FPD) (mg)_Target	Extra Trees	Inlet Temperature (120)	0
Fine Particle Dose (FPD) (mg)_Target	Extra Trees	Inlet Temperature (130)	0
Fine Particle Dose (FPD) (mg)_Target	Extra Trees	Inlet Temperature (140)	0
Fine Particle Dose (FPD) (mg)_Target	Extra Trees	Inlet Temperature (160)	0
Fine Particle Dose (FPD) (mg)_Target	Extra Trees	Inlet Temperature_milling	0
Fine Particle Dose (FPD) (mg)_Target	Extra Trees	Process Type_milling	0
Fine Particle Dose (FPD) (mg)_Target	Extra Trees	Weighted Solubility Parameter (Mpa^1/2)	-0.0389776
Fine Particle Dose (FPD) (mg)_Target	Extra Trees	Bile Acid Type_CHOLIC	-0.09389
Fine Particle Dose (FPD) (mg)_Target	Extra Trees	Bile Acid Type_CHENO	-0.0947498
Fine Particle Dose (FPD) (mg)_Target	Extra Trees	Glass transition Temperature	-0.119038
Fine Particle Dose (FPD) (mg)_Target	Extra Trees	Nozzle_External	-0.128723
Fine Particle Dose (FPD) (mg)_Target	Extra Trees	Weighted Enthalpy of Vaporisation (kJ/mol)	-0.231951
Fine Particle Dose (FPD) (mg)_Target	MLP Regressor	Bile Acid Type_CHOLIC	2.34559
Fine Particle Dose (FPD) (mg)_Target	MLP Regressor	Nozzle_milling	1.95221
Fine Particle Dose (FPD) (mg)_Target	MLP Regressor	Inlet Temperature_milling	1.81568
Fine Particle Dose (FPD) (mg)_Target	MLP Regressor	Nozzle_External	1.03858
Fine Particle Dose (FPD) (mg)_Target	MLP Regressor	Glass transition Temperature	1.00881
Fine Particle Dose (FPD) (mg)_Target	MLP Regressor	Weighted Enthalpy of Vaporisation (kJ/mol)	0.985822
Fine Particle Dose (FPD) (mg)_Target	MLP Regressor	Bile Acid Type_CHENO	0.728513
Fine Particle Dose (FPD) (mg)_Target	MLP Regressor	Molar Ratio (2.0)	0.701043
Fine Particle Dose (FPD) (mg)_Target	MLP Regressor	Inlet Temperature (140)	0.589507
Fine Particle Dose (FPD) (mg)_Target	MLP Regressor	Nozzle_Internal	0.439762
Fine Particle Dose (FPD) (mg)_Target	MLP Regressor	Inlet Temperature (130)	0.193466
Fine Particle Dose (FPD) (mg)_Target	MLP Regressor	Inlet Temperature (160)	0.118097
Fine Particle Dose (FPD) (mg)_Target	MLP Regressor	Process Type_milling	0.0847842
Fine Particle Dose (FPD) (mg)_Target	MLP Regressor	Process Type_spray drying	0.0754987
Fine Particle Dose (FPD) (mg)_Target	MLP Regressor	Inlet Temperature (120)	0
Fine Particle Dose (FPD) (mg)_Target	MLP Regressor	Molar Ratio (0.5)	0
Fine Particle Dose (FPD) (mg)_Target	MLP Regressor	Inlet Temperature (150)	-0.0487521
Fine Particle Dose (FPD) (mg)_Target	MLP Regressor	Weighted Solubility Parameter (Mpa^1/2)	-0.219918
Fine Particle Dose (FPD) (mg)_Target	MLP Regressor	Weighted Molar Volume (cm^3/mol)	-0.303853
Fine Particle Dose (FPD) (mg)_Target	MLP Regressor	Molar Ratio (1.0)	-0.538957
Fine Particle Dose (FPD) (mg)_Target	Ridge	Molar Ratio (1.0)	0.0884291
Fine Particle Dose (FPD) (mg)_Target	Ridge	Bile Acid Type_CHOLIC	0.0343296
Fine Particle Dose (FPD) (mg)_Target	Ridge	Bile Acid Type_CHENO	0.0343296
Fine Particle Dose (FPD) (mg)_Target	Ridge	Inlet Temperature (130)	0.00124688
Fine Particle Dose (FPD) (mg)_Target	Ridge	Inlet Temperature (160)	0.000578129
Fine Particle Dose (FPD) (mg)_Target	Ridge	Molar Ratio (0.5)	0
Fine Particle Dose (FPD) (mg)_Target	Ridge	Inlet Temperature (120)	0
Fine Particle Dose (FPD) (mg)_Target	Ridge	Nozzle_External	-2.41423e-06
Fine Particle Dose (FPD) (mg)_Target	Ridge	Weighted Enthalpy of Vaporisation (kJ/mol)	-0.00137571
Fine Particle Dose (FPD) (mg)_Target	Ridge	Inlet Temperature (140)	-0.00139465
Fine Particle Dose (FPD) (mg)_Target	Ridge	Weighted Solubility Parameter (Mpa^1/2)	-0.0093796
Fine Particle Dose (FPD) (mg)_Target	Ridge	Nozzle_Internal	-0.0157436
Fine Particle Dose (FPD) (mg)_Target	Ridge	Inlet Temperature_milling	-0.0234213
Fine Particle Dose (FPD) (mg)_Target	Ridge	Process Type_milling	-0.0234213
Fine Particle Dose (FPD) (mg)_Target	Ridge	Process Type_spray drying	-0.0234213
Fine Particle Dose (FPD) (mg)_Target	Ridge	Nozzle_milling	-0.0234213
Fine Particle Dose (FPD) (mg)_Target	Ridge	Molar Ratio (2.0)	-0.0307332
Fine Particle Dose (FPD) (mg)_Target	Ridge	Inlet Temperature (150)	-0.0345858
Fine Particle Dose (FPD) (mg)_Target	Ridge	Weighted Molar Volume (cm^3/mol)	-0.0532804
Fine Particle Dose (FPD) (mg)_Target	Ridge	Glass transition Temperature	-0.0672999
Fine Particle Dose (FPD) (mg)_Target	Lasso	Weighted Solubility Parameter (Mpa^1/2)	0
Fine Particle Dose (FPD) (mg)_Target	Lasso	Weighted Molar Volume (cm^3/mol)	0
Fine Particle Dose (FPD) (mg)_Target	Lasso	Bile Acid Type_CHENO	0
Fine Particle Dose (FPD) (mg)_Target	Lasso	Molar Ratio (2.0)	0
Fine Particle Dose (FPD) (mg)_Target	Lasso	Molar Ratio (1.0)	0
Fine Particle Dose (FPD) (mg)_Target	Lasso	Molar Ratio (0.5)	0
Fine Particle Dose (FPD) (mg)_Target	Lasso	Process Type_spray drying	0
Fine Particle Dose (FPD) (mg)_Target	Lasso	Process Type_milling	0
Fine Particle Dose (FPD) (mg)_Target	Lasso	Inlet Temperature_milling	0
Fine Particle Dose (FPD) (mg)_Target	Lasso	Inlet Temperature (160)	0
Fine Particle Dose (FPD) (mg)_Target	Lasso	Inlet Temperature (150)	0
Fine Particle Dose (FPD) (mg)_Target	Lasso	Inlet Temperature (140)	0
Fine Particle Dose (FPD) (mg)_Target	Lasso	Inlet Temperature (130)	0
Fine Particle Dose (FPD) (mg)_Target	Lasso	Inlet Temperature (120)	0
Fine Particle Dose (FPD) (mg)_Target	Lasso	Nozzle_milling	0
Fine Particle Dose (FPD) (mg)_Target	Lasso	Nozzle_Internal	0
Fine Particle Dose (FPD) (mg)_Target	Lasso	Nozzle_External	0
Fine Particle Dose (FPD) (mg)_Target	Lasso	Glass transition Temperature	0
Fine Particle Dose (FPD) (mg)_Target	Lasso	Weighted Enthalpy of Vaporisation (kJ/mol)	0
Fine Particle Dose (FPD) (mg)_Target	Lasso	Bile Acid Type_CHOLIC	0
Fine Particle Dose (FPD) (mg)_Target	ElasticNet	Weighted Solubility Parameter (Mpa^1/2)	0
Fine Particle Dose (FPD) (mg)_Target	ElasticNet	Weighted Molar Volume (cm^3/mol)	0
Fine Particle Dose (FPD) (mg)_Target	ElasticNet	Bile Acid Type_CHENO	0
Fine Particle Dose (FPD) (mg)_Target	ElasticNet	Molar Ratio (2.0)	0
Fine Particle Dose (FPD) (mg)_Target	ElasticNet	Molar Ratio (1.0)	0
Fine Particle Dose (FPD) (mg)_Target	ElasticNet	Molar Ratio (0.5)	0
Fine Particle Dose (FPD) (mg)_Target	ElasticNet	Process Type_spray drying	0
Fine Particle Dose (FPD) (mg)_Target	ElasticNet	Process Type_milling	0
Fine Particle Dose (FPD) (mg)_Target	ElasticNet	Inlet Temperature_milling	0
Fine Particle Dose (FPD) (mg)_Target	ElasticNet	Inlet Temperature (160)	0
Fine Particle Dose (FPD) (mg)_Target	ElasticNet	Inlet Temperature (150)	0
Fine Particle Dose (FPD) (mg)_Target	ElasticNet	Inlet Temperature (140)	0
Fine Particle Dose (FPD) (mg)_Target	ElasticNet	Inlet Temperature (130)	0
Fine Particle Dose (FPD) (mg)_Target	ElasticNet	Inlet Temperature (120)	0
Fine Particle Dose (FPD) (mg)_Target	ElasticNet	Nozzle_milling	0
Fine Particle Dose (FPD) (mg)_Target	ElasticNet	Nozzle_Internal	0
Fine Particle Dose (FPD) (mg)_Target	ElasticNet	Nozzle_External	0
Fine Particle Dose (FPD) (mg)_Target	ElasticNet	Glass transition Temperature	0
Fine Particle Dose (FPD) (mg)_Target	ElasticNet	Weighted Enthalpy of Vaporisation (kJ/mol)	0
Fine Particle Dose (FPD) (mg)_Target	ElasticNet	Bile Acid Type_CHOLIC	0
Fine Particle Dose (FPD) (mg)_Target	LightGBM	Weighted Solubility Parameter (Mpa^1/2)	0
Fine Particle Dose (FPD) (mg)_Target	LightGBM	Weighted Molar Volume (cm^3/mol)	0
Fine Particle Dose (FPD) (mg)_Target	LightGBM	Bile Acid Type_CHENO	0
Fine Particle Dose (FPD) (mg)_Target	LightGBM	Molar Ratio (2.0)	0
Fine Particle Dose (FPD) (mg)_Target	LightGBM	Molar Ratio (1.0)	0
Fine Particle Dose (FPD) (mg)_Target	LightGBM	Molar Ratio (0.5)	0
Fine Particle Dose (FPD) (mg)_Target	LightGBM	Process Type_spray drying	0
Fine Particle Dose (FPD) (mg)_Target	LightGBM	Process Type_milling	0
Fine Particle Dose (FPD) (mg)_Target	LightGBM	Inlet Temperature_milling	0
Fine Particle Dose (FPD) (mg)_Target	LightGBM	Inlet Temperature (160)	0
Fine Particle Dose (FPD) (mg)_Target	LightGBM	Inlet Temperature (150)	0
Fine Particle Dose (FPD) (mg)_Target	LightGBM	Inlet Temperature (140)	0
Fine Particle Dose (FPD) (mg)_Target	LightGBM	Inlet Temperature (130)	0
Fine Particle Dose (FPD) (mg)_Target	LightGBM	Inlet Temperature (120)	0
Fine Particle Dose (FPD) (mg)_Target	LightGBM	Nozzle_milling	0
Fine Particle Dose (FPD) (mg)_Target	LightGBM	Nozzle_Internal	0
Fine Particle Dose (FPD) (mg)_Target	LightGBM	Nozzle_External	0
Fine Particle Dose (FPD) (mg)_Target	LightGBM	Glass transition Temperature	0
Fine Particle Dose (FPD) (mg)_Target	LightGBM	Weighted Enthalpy of Vaporisation (kJ/mol)	0
Fine Particle Dose (FPD) (mg)_Target	LightGBM	Bile Acid Type_CHOLIC	0
Fine Particle Dose (FPD) (mg)_Target	AdaBoost	Nozzle_Internal	0.246842
Fine Particle Dose (FPD) (mg)_Target	AdaBoost	Inlet Temperature (150)	0.195567
Fine Particle Dose (FPD) (mg)_Target	AdaBoost	Molar Ratio (1.0)	0.0809924
Fine Particle Dose (FPD) (mg)_Target	AdaBoost	Bile Acid Type_CHENO	0.0388857
Fine Particle Dose (FPD) (mg)_Target	AdaBoost	Weighted Molar Volume (cm^3/mol)	0.0291643
Fine Particle Dose (FPD) (mg)_Target	AdaBoost	Bile Acid Type_CHOLIC	0.0170439
Fine Particle Dose (FPD) (mg)_Target	AdaBoost	Inlet Temperature (160)	0.00972143
Fine Particle Dose (FPD) (mg)_Target	AdaBoost	Nozzle_milling	0
Fine Particle Dose (FPD) (mg)_Target	AdaBoost	Inlet Temperature (120)	0
Fine Particle Dose (FPD) (mg)_Target	AdaBoost	Inlet Temperature (130)	0
Fine Particle Dose (FPD) (mg)_Target	AdaBoost	Inlet Temperature (140)	0
Fine Particle Dose (FPD) (mg)_Target	AdaBoost	Inlet Temperature_milling	0
Fine Particle Dose (FPD) (mg)_Target	AdaBoost	Process Type_milling	0
Fine Particle Dose (FPD) (mg)_Target	AdaBoost	Process Type_spray drying	0
Fine Particle Dose (FPD) (mg)_Target	AdaBoost	Molar Ratio (0.5)	0
Fine Particle Dose (FPD) (mg)_Target	AdaBoost	Molar Ratio (2.0)	0
Fine Particle Dose (FPD) (mg)_Target	AdaBoost	Weighted Solubility Parameter (Mpa^1/2)	0
Fine Particle Dose (FPD) (mg)_Target	AdaBoost	Nozzle_External	-0.428165
Fine Particle Dose (FPD) (mg)_Target	AdaBoost	Glass transition Temperature	-0.569912
Fine Particle Dose (FPD) (mg)_Target	AdaBoost	Weighted Enthalpy of Vaporisation (kJ/mol)	-1.03759
Fine Particle Dose (FPD) (mg)_Target	KNN Regressor	Weighted Enthalpy of Vaporisation (kJ/mol)	0.0903198
Fine Particle Dose (FPD) (mg)_Target	KNN Regressor	Glass transition Temperature	0.0503815
Fine Particle Dose (FPD) (mg)_Target	KNN Regressor	Weighted Solubility Parameter (Mpa^1/2)	0.049354
Fine Particle Dose (FPD) (mg)_Target	KNN Regressor	Molar Ratio (1.0)	0.0413211
Fine Particle Dose (FPD) (mg)_Target	KNN Regressor	Molar Ratio (2.0)	0.0377365
Fine Particle Dose (FPD) (mg)_Target	KNN Regressor	Weighted Molar Volume (cm^3/mol)	0.0325009
Fine Particle Dose (FPD) (mg)_Target	KNN Regressor	Bile Acid Type_CHENO	0.0277386
Fine Particle Dose (FPD) (mg)_Target	KNN Regressor	Bile Acid Type_CHOLIC	0.0277386
Fine Particle Dose (FPD) (mg)_Target	KNN Regressor	Nozzle_Internal	0.0033785
Fine Particle Dose (FPD) (mg)_Target	KNN Regressor	Inlet Temperature (140)	0.00327305
Fine Particle Dose (FPD) (mg)_Target	KNN Regressor	Inlet Temperature (130)	0.00218203
Fine Particle Dose (FPD) (mg)_Target	KNN Regressor	Inlet Temperature (160)	0.00109102
Fine Particle Dose (FPD) (mg)_Target	KNN Regressor	Nozzle_External	0.000223919
Fine Particle Dose (FPD) (mg)_Target	KNN Regressor	Inlet Temperature_milling	9.99201e-17
Fine Particle Dose (FPD) (mg)_Target	KNN Regressor	Process Type_milling	9.99201e-17
Fine Particle Dose (FPD) (mg)_Target	KNN Regressor	Process Type_spray drying	9.99201e-17
Fine Particle Dose (FPD) (mg)_Target	KNN Regressor	Nozzle_milling	9.99201e-17
Fine Particle Dose (FPD) (mg)_Target	KNN Regressor	Inlet Temperature (120)	0
Fine Particle Dose (FPD) (mg)_Target	KNN Regressor	Molar Ratio (0.5)	0
Fine Particle Dose (FPD) (mg)_Target	KNN Regressor	Inlet Temperature (150)	0
Fine Particle Dose (FPD) (mg)_Target	Gaussian Process	Inlet Temperature_milling	0.26158
Fine Particle Dose (FPD) (mg)_Target	Gaussian Process	Process Type_spray drying	0.26158
Fine Particle Dose (FPD) (mg)_Target	Gaussian Process	Process Type_milling	0.26158
Fine Particle Dose (FPD) (mg)_Target	Gaussian Process	Nozzle_milling	0.26158
Fine Particle Dose (FPD) (mg)_Target	Gaussian Process	Weighted Enthalpy of Vaporisation (kJ/mol)	0.244787
Fine Particle Dose (FPD) (mg)_Target	Gaussian Process	Weighted Solubility Parameter (Mpa^1/2)	0.22084
Fine Particle Dose (FPD) (mg)_Target	Gaussian Process	Bile Acid Type_CHENO	0.217153
Fine Particle Dose (FPD) (mg)_Target	Gaussian Process	Bile Acid Type_CHOLIC	0.217153
Fine Particle Dose (FPD) (mg)_Target	Gaussian Process	Inlet Temperature (150)	0.211694
Fine Particle Dose (FPD) (mg)_Target	Gaussian Process	Glass transition Temperature	0.189508
Fine Particle Dose (FPD) (mg)_Target	Gaussian Process	Weighted Molar Volume (cm^3/mol)	0.0731968
Fine Particle Dose (FPD) (mg)_Target	Gaussian Process	Molar Ratio (2.0)	0.0560565
Fine Particle Dose (FPD) (mg)_Target	Gaussian Process	Molar Ratio (1.0)	0.0187597
Fine Particle Dose (FPD) (mg)_Target	Gaussian Process	Inlet Temperature (120)	0
Fine Particle Dose (FPD) (mg)_Target	Gaussian Process	Molar Ratio (0.5)	0
Fine Particle Dose (FPD) (mg)_Target	Gaussian Process	Inlet Temperature (140)	-0.640244
Fine Particle Dose (FPD) (mg)_Target	Gaussian Process	Inlet Temperature (130)	-0.734455
Fine Particle Dose (FPD) (mg)_Target	Gaussian Process	Inlet Temperature (160)	-0.749613
Fine Particle Dose (FPD) (mg)_Target	Gaussian Process	Nozzle_Internal	-1.2084
Fine Particle Dose (FPD) (mg)_Target	Gaussian Process	Nozzle_External	-1.99486
Fine Particle Fraction (FPF) (%)_Target	Random Forest	Inlet Temperature (150)	0.0592523
Fine Particle Fraction (FPF) (%)_Target	Random Forest	Molar Ratio (1.0)	0.0470226
Fine Particle Fraction (FPF) (%)_Target	Random Forest	Weighted Molar Volume (cm^3/mol)	0.0129538
Fine Particle Fraction (FPF) (%)_Target	Random Forest	Molar Ratio (2.0)	0.0128035
Fine Particle Fraction (FPF) (%)_Target	Random Forest	Nozzle_External	0.004013
Fine Particle Fraction (FPF) (%)_Target	Random Forest	Nozzle_Internal	0.00105961
Fine Particle Fraction (FPF) (%)_Target	Random Forest	Bile Acid Type_CHOLIC	0.000873235
Fine Particle Fraction (FPF) (%)_Target	Random Forest	Bile Acid Type_CHENO	3.85821e-05
Fine Particle Fraction (FPF) (%)_Target	Random Forest	Inlet Temperature (120)	0
Fine Particle Fraction (FPF) (%)_Target	Random Forest	Inlet Temperature (130)	0
Fine Particle Fraction (FPF) (%)_Target	Random Forest	Inlet Temperature (140)	0
Fine Particle Fraction (FPF) (%)_Target	Random Forest	Nozzle_milling	0
Fine Particle Fraction (FPF) (%)_Target	Random Forest	Inlet Temperature (160)	0
Fine Particle Fraction (FPF) (%)_Target	Random Forest	Inlet Temperature_milling	0
Fine Particle Fraction (FPF) (%)_Target	Random Forest	Process Type_milling	0
Fine Particle Fraction (FPF) (%)_Target	Random Forest	Process Type_spray drying	0
Fine Particle Fraction (FPF) (%)_Target	Random Forest	Molar Ratio (0.5)	0
Fine Particle Fraction (FPF) (%)_Target	Random Forest	Weighted Solubility Parameter (Mpa^1/2)	-0.000821239
Fine Particle Fraction (FPF) (%)_Target	Random Forest	Weighted Enthalpy of Vaporisation (kJ/mol)	-0.0100568
Fine Particle Fraction (FPF) (%)_Target	Random Forest	Glass transition Temperature	-0.0583645
Fine Particle Fraction (FPF) (%)_Target	XGBoost	Molar Ratio (1.0)	0.0359152
Fine Particle Fraction (FPF) (%)_Target	XGBoost	Nozzle_Internal	0.000938782
Fine Particle Fraction (FPF) (%)_Target	XGBoost	Glass transition Temperature	0.000650592
Fine Particle Fraction (FPF) (%)_Target	XGBoost	Weighted Solubility Parameter (Mpa^1/2)	0
Fine Particle Fraction (FPF) (%)_Target	XGBoost	Inlet Temperature (160)	0
Fine Particle Fraction (FPF) (%)_Target	XGBoost	Bile Acid Type_CHENO	0
Fine Particle Fraction (FPF) (%)_Target	XGBoost	Molar Ratio (2.0)	0
Fine Particle Fraction (FPF) (%)_Target	XGBoost	Molar Ratio (0.5)	0
Fine Particle Fraction (FPF) (%)_Target	XGBoost	Process Type_spray drying	0
Fine Particle Fraction (FPF) (%)_Target	XGBoost	Process Type_milling	0
Fine Particle Fraction (FPF) (%)_Target	XGBoost	Inlet Temperature_milling	0
Fine Particle Fraction (FPF) (%)_Target	XGBoost	Inlet Temperature (150)	0
Fine Particle Fraction (FPF) (%)_Target	XGBoost	Weighted Molar Volume (cm^3/mol)	0
Fine Particle Fraction (FPF) (%)_Target	XGBoost	Inlet Temperature (140)	0
Fine Particle Fraction (FPF) (%)_Target	XGBoost	Inlet Temperature (130)	0
Fine Particle Fraction (FPF) (%)_Target	XGBoost	Inlet Temperature (120)	0
Fine Particle Fraction (FPF) (%)_Target	XGBoost	Nozzle_milling	0
Fine Particle Fraction (FPF) (%)_Target	XGBoost	Nozzle_External	0
Fine Particle Fraction (FPF) (%)_Target	XGBoost	Weighted Enthalpy of Vaporisation (kJ/mol)	0
Fine Particle Fraction (FPF) (%)_Target	XGBoost	Bile Acid Type_CHOLIC	0
Fine Particle Fraction (FPF) (%)_Target	Gradient Boosting	Inlet Temperature (150)	0.333333
Fine Particle Fraction (FPF) (%)_Target	Gradient Boosting	Nozzle_Internal	0.120995
Fine Particle Fraction (FPF) (%)_Target	Gradient Boosting	Molar Ratio (1.0)	0.0952118
Fine Particle Fraction (FPF) (%)_Target	Gradient Boosting	Nozzle_External	0.0895058
Fine Particle Fraction (FPF) (%)_Target	Gradient Boosting	Inlet Temperature (160)	0
Fine Particle Fraction (FPF) (%)_Target	Gradient Boosting	Bile Acid Type_CHENO	0
Fine Particle Fraction (FPF) (%)_Target	Gradient Boosting	Molar Ratio (2.0)	0
Fine Particle Fraction (FPF) (%)_Target	Gradient Boosting	Molar Ratio (0.5)	0
Fine Particle Fraction (FPF) (%)_Target	Gradient Boosting	Process Type_spray drying	0
Fine Particle Fraction (FPF) (%)_Target	Gradient Boosting	Process Type_milling	0
Fine Particle Fraction (FPF) (%)_Target	Gradient Boosting	Inlet Temperature_milling	0
Fine Particle Fraction (FPF) (%)_Target	Gradient Boosting	Weighted Solubility Parameter (Mpa^1/2)	0
Fine Particle Fraction (FPF) (%)_Target	Gradient Boosting	Weighted Molar Volume (cm^3/mol)	0
Fine Particle Fraction (FPF) (%)_Target	Gradient Boosting	Inlet Temperature (140)	0
Fine Particle Fraction (FPF) (%)_Target	Gradient Boosting	Inlet Temperature (130)	0
Fine Particle Fraction (FPF) (%)_Target	Gradient Boosting	Inlet Temperature (120)	0
Fine Particle Fraction (FPF) (%)_Target	Gradient Boosting	Nozzle_milling	0
Fine Particle Fraction (FPF) (%)_Target	Gradient Boosting	Weighted Enthalpy of Vaporisation (kJ/mol)	0
Fine Particle Fraction (FPF) (%)_Target	Gradient Boosting	Bile Acid Type_CHOLIC	0
Fine Particle Fraction (FPF) (%)_Target	Gradient Boosting	Glass transition Temperature	-0.101043
Fine Particle Fraction (FPF) (%)_Target	Support Vector Regression	Glass transition Temperature	0.0332436
Fine Particle Fraction (FPF) (%)_Target	Support Vector Regression	Molar Ratio (2.0)	0.0194218
Fine Particle Fraction (FPF) (%)_Target	Support Vector Regression	Weighted Solubility Parameter (Mpa^1/2)	0.0132136
Fine Particle Fraction (FPF) (%)_Target	Support Vector Regression	Weighted Molar Volume (cm^3/mol)	0.0105411
Fine Particle Fraction (FPF) (%)_Target	Support Vector Regression	Molar Ratio (1.0)	0.00694329
Fine Particle Fraction (FPF) (%)_Target	Support Vector Regression	Inlet Temperature_milling	0.00212889
Fine Particle Fraction (FPF) (%)_Target	Support Vector Regression	Nozzle_milling	0.00212889
Fine Particle Fraction (FPF) (%)_Target	Support Vector Regression	Process Type_spray drying	0.00212889
Fine Particle Fraction (FPF) (%)_Target	Support Vector Regression	Process Type_milling	0.00212889
Fine Particle Fraction (FPF) (%)_Target	Support Vector Regression	Inlet Temperature (140)	0.00157464
Fine Particle Fraction (FPF) (%)_Target	Support Vector Regression	Bile Acid Type_CHENO	0.00108696
Fine Particle Fraction (FPF) (%)_Target	Support Vector Regression	Bile Acid Type_CHOLIC	0.00108696
Fine Particle Fraction (FPF) (%)_Target	Support Vector Regression	Nozzle_Internal	0.00107542
Fine Particle Fraction (FPF) (%)_Target	Support Vector Regression	Inlet Temperature (160)	0.000795998
Fine Particle Fraction (FPF) (%)_Target	Support Vector Regression	Inlet Temperature (130)	0.000786452
Fine Particle Fraction (FPF) (%)_Target	Support Vector Regression	Nozzle_External	0.000551233
Fine Particle Fraction (FPF) (%)_Target	Support Vector Regression	Inlet Temperature (150)	0.000242897
Fine Particle Fraction (FPF) (%)_Target	Support Vector Regression	Inlet Temperature (120)	0
Fine Particle Fraction (FPF) (%)_Target	Support Vector Regression	Molar Ratio (0.5)	0
Fine Particle Fraction (FPF) (%)_Target	Support Vector Regression	Weighted Enthalpy of Vaporisation (kJ/mol)	-0.00241068
Fine Particle Fraction (FPF) (%)_Target	Linear Regression	Weighted Enthalpy of Vaporisation (kJ/mol)	6.54578e+25
Fine Particle Fraction (FPF) (%)_Target	Linear Regression	Weighted Solubility Parameter (Mpa^1/2)	4.9339e+25
Fine Particle Fraction (FPF) (%)_Target	Linear Regression	Weighted Molar Volume (cm^3/mol)	1.64638e+25
Fine Particle Fraction (FPF) (%)_Target	Linear Regression	Molar Ratio (2.0)	2.10532e+23
Fine Particle Fraction (FPF) (%)_Target	Linear Regression	Nozzle_External	2.41656e+20
Fine Particle Fraction (FPF) (%)_Target	Linear Regression	Nozzle_Internal	1.27935e+20
Fine Particle Fraction (FPF) (%)_Target	Linear Regression	Nozzle_milling	7.39788e+19
Fine Particle Fraction (FPF) (%)_Target	Linear Regression	Process Type_spray drying	7.38074e+19
Fine Particle Fraction (FPF) (%)_Target	Linear Regression	Bile Acid Type_CHENO	4.58339e+19
Fine Particle Fraction (FPF) (%)_Target	Linear Regression	Bile Acid Type_CHOLIC	4.58339e+19
Fine Particle Fraction (FPF) (%)_Target	Linear Regression	Inlet Temperature_milling	4.13621e+19
Fine Particle Fraction (FPF) (%)_Target	Linear Regression	Process Type_milling	4.13621e+19
Fine Particle Fraction (FPF) (%)_Target	Linear Regression	Molar Ratio (1.0)	3.20911e+19
Fine Particle Fraction (FPF) (%)_Target	Linear Regression	Inlet Temperature (130)	3.78158e+18
Fine Particle Fraction (FPF) (%)_Target	Linear Regression	Inlet Temperature (160)	3.78158e+18
Fine Particle Fraction (FPF) (%)_Target	Linear Regression	Inlet Temperature (150)	3.78158e+18
Fine Particle Fraction (FPF) (%)_Target	Linear Regression	Inlet Temperature (140)	3.3614e+18
Fine Particle Fraction (FPF) (%)_Target	Linear Regression	Molar Ratio (0.5)	0
Fine Particle Fraction (FPF) (%)_Target	Linear Regression	Inlet Temperature (120)	0
Fine Particle Fraction (FPF) (%)_Target	Linear Regression	Glass transition Temperature	-0.00706374
Fine Particle Fraction (FPF) (%)_Target	Extra Trees	Inlet Temperature (150)	0.862632
Fine Particle Fraction (FPF) (%)_Target	Extra Trees	Nozzle_Internal	0.391114
Fine Particle Fraction (FPF) (%)_Target	Extra Trees	Molar Ratio (1.0)	0.275795
Fine Particle Fraction (FPF) (%)_Target	Extra Trees	Nozzle_External	0.137586
Fine Particle Fraction (FPF) (%)_Target	Extra Trees	Inlet Temperature (160)	0
Fine Particle Fraction (FPF) (%)_Target	Extra Trees	Bile Acid Type_CHENO	0
Fine Particle Fraction (FPF) (%)_Target	Extra Trees	Molar Ratio (2.0)	0
Fine Particle Fraction (FPF) (%)_Target	Extra Trees	Molar Ratio (0.5)	0
Fine Particle Fraction (FPF) (%)_Target	Extra Trees	Process Type_spray drying	0
Fine Particle Fraction (FPF) (%)_Target	Extra Trees	Process Type_milling	0
Fine Particle Fraction (FPF) (%)_Target	Extra Trees	Inlet Temperature_milling	0
Fine Particle Fraction (FPF) (%)_Target	Extra Trees	Weighted Solubility Parameter (Mpa^1/2)	0
Fine Particle Fraction (FPF) (%)_Target	Extra Trees	Weighted Molar Volume (cm^3/mol)	0
Fine Particle Fraction (FPF) (%)_Target	Extra Trees	Inlet Temperature (140)	0
Fine Particle Fraction (FPF) (%)_Target	Extra Trees	Inlet Temperature (130)	0
Fine Particle Fraction (FPF) (%)_Target	Extra Trees	Inlet Temperature (120)	0
Fine Particle Fraction (FPF) (%)_Target	Extra Trees	Nozzle_milling	0
Fine Particle Fraction (FPF) (%)_Target	Extra Trees	Weighted Enthalpy of Vaporisation (kJ/mol)	0
Fine Particle Fraction (FPF) (%)_Target	Extra Trees	Bile Acid Type_CHOLIC	0
Fine Particle Fraction (FPF) (%)_Target	Extra Trees	Glass transition Temperature	-0.00298887
Fine Particle Fraction (FPF) (%)_Target	MLP Regressor	Process Type_milling	1.33307
Fine Particle Fraction (FPF) (%)_Target	MLP Regressor	Process Type_spray drying	1.21677
Fine Particle Fraction (FPF) (%)_Target	MLP Regressor	Nozzle_milling	1.19022
Fine Particle Fraction (FPF) (%)_Target	MLP Regressor	Inlet Temperature (150)	1.17375
Fine Particle Fraction (FPF) (%)_Target	MLP Regressor	Inlet Temperature_milling	0.899405
Fine Particle Fraction (FPF) (%)_Target	MLP Regressor	Glass transition Temperature	0.824813
Fine Particle Fraction (FPF) (%)_Target	MLP Regressor	Nozzle_Internal	0.758504
Fine Particle Fraction (FPF) (%)_Target	MLP Regressor	Inlet Temperature (140)	0.491283
Fine Particle Fraction (FPF) (%)_Target	MLP Regressor	Weighted Enthalpy of Vaporisation (kJ/mol)	0.339587
Fine Particle Fraction (FPF) (%)_Target	MLP Regressor	Nozzle_External	0.301697
Fine Particle Fraction (FPF) (%)_Target	MLP Regressor	Weighted Solubility Parameter (Mpa^1/2)	0.294388
Fine Particle Fraction (FPF) (%)_Target	MLP Regressor	Bile Acid Type_CHOLIC	0.239234
Fine Particle Fraction (FPF) (%)_Target	MLP Regressor	Bile Acid Type_CHENO	0.201912
Fine Particle Fraction (FPF) (%)_Target	MLP Regressor	Molar Ratio (1.0)	0.158502
Fine Particle Fraction (FPF) (%)_Target	MLP Regressor	Inlet Temperature (130)	0.149524
Fine Particle Fraction (FPF) (%)_Target	MLP Regressor	Inlet Temperature (120)	0
Fine Particle Fraction (FPF) (%)_Target	MLP Regressor	Molar Ratio (0.5)	0
Fine Particle Fraction (FPF) (%)_Target	MLP Regressor	Weighted Molar Volume (cm^3/mol)	-0.0480921
Fine Particle Fraction (FPF) (%)_Target	MLP Regressor	Inlet Temperature (160)	-0.140721
Fine Particle Fraction (FPF) (%)_Target	MLP Regressor	Molar Ratio (2.0)	-0.249599
Fine Particle Fraction (FPF) (%)_Target	Ridge	Molar Ratio (1.0)	0.0557711
Fine Particle Fraction (FPF) (%)_Target	Ridge	Molar Ratio (2.0)	0.0389312
Fine Particle Fraction (FPF) (%)_Target	Ridge	Inlet Temperature (150)	0.0375347
Fine Particle Fraction (FPF) (%)_Target	Ridge	Glass transition Temperature	0.0170318
Fine Particle Fraction (FPF) (%)_Target	Ridge	Weighted Solubility Parameter (Mpa^1/2)	0.0161343
Fine Particle Fraction (FPF) (%)_Target	Ridge	Inlet Temperature (140)	0.0127807
Fine Particle Fraction (FPF) (%)_Target	Ridge	Weighted Enthalpy of Vaporisation (kJ/mol)	0.00682226
Fine Particle Fraction (FPF) (%)_Target	Ridge	Inlet Temperature (130)	0.00587988
Fine Particle Fraction (FPF) (%)_Target	Ridge	Inlet Temperature (160)	0.00558447
Fine Particle Fraction (FPF) (%)_Target	Ridge	Bile Acid Type_CHENO	0.00366391
Fine Particle Fraction (FPF) (%)_Target	Ridge	Bile Acid Type_CHOLIC	0.00366391
Fine Particle Fraction (FPF) (%)_Target	Ridge	Weighted Molar Volume (cm^3/mol)	0.00306427
Fine Particle Fraction (FPF) (%)_Target	Ridge	Inlet Temperature (120)	0
Fine Particle Fraction (FPF) (%)_Target	Ridge	Molar Ratio (0.5)	0
Fine Particle Fraction (FPF) (%)_Target	Ridge	Nozzle_External	-0.000269544
Fine Particle Fraction (FPF) (%)_Target	Ridge	Nozzle_milling	-0.0111135
Fine Particle Fraction (FPF) (%)_Target	Ridge	Inlet Temperature_milling	-0.0111135
Fine Particle Fraction (FPF) (%)_Target	Ridge	Process Type_milling	-0.0111135
Fine Particle Fraction (FPF) (%)_Target	Ridge	Process Type_spray drying	-0.0111135
Fine Particle Fraction (FPF) (%)_Target	Ridge	Nozzle_Internal	-0.013014
Fine Particle Fraction (FPF) (%)_Target	Lasso	Molar Ratio (1.0)	0.0813852
Fine Particle Fraction (FPF) (%)_Target	Lasso	Weighted Solubility Parameter (Mpa^1/2)	0.043337
Fine Particle Fraction (FPF) (%)_Target	Lasso	Molar Ratio (2.0)	0.00302091
Fine Particle Fraction (FPF) (%)_Target	Lasso	Weighted Molar Volume (cm^3/mol)	0
Fine Particle Fraction (FPF) (%)_Target	Lasso	Bile Acid Type_CHENO	0
Fine Particle Fraction (FPF) (%)_Target	Lasso	Molar Ratio (0.5)	0
Fine Particle Fraction (FPF) (%)_Target	Lasso	Process Type_spray drying	0
Fine Particle Fraction (FPF) (%)_Target	Lasso	Process Type_milling	0
Fine Particle Fraction (FPF) (%)_Target	Lasso	Inlet Temperature_milling	0
Fine Particle Fraction (FPF) (%)_Target	Lasso	Inlet Temperature (160)	0
Fine Particle Fraction (FPF) (%)_Target	Lasso	Inlet Temperature (150)	0
Fine Particle Fraction (FPF) (%)_Target	Lasso	Inlet Temperature (140)	0
Fine Particle Fraction (FPF) (%)_Target	Lasso	Inlet Temperature (130)	0
Fine Particle Fraction (FPF) (%)_Target	Lasso	Inlet Temperature (120)	0
Fine Particle Fraction (FPF) (%)_Target	Lasso	Nozzle_External	0
Fine Particle Fraction (FPF) (%)_Target	Lasso	Glass transition Temperature	0
Fine Particle Fraction (FPF) (%)_Target	Lasso	Weighted Enthalpy of Vaporisation (kJ/mol)	0
Fine Particle Fraction (FPF) (%)_Target	Lasso	Bile Acid Type_CHOLIC	0
Fine Particle Fraction (FPF) (%)_Target	Lasso	Nozzle_milling	-7.67249e-06
Fine Particle Fraction (FPF) (%)_Target	Lasso	Nozzle_Internal	-0.0116986
Fine Particle Fraction (FPF) (%)_Target	ElasticNet	Molar Ratio (1.0)	0.0931033
Fine Particle Fraction (FPF) (%)_Target	ElasticNet	Weighted Solubility Parameter (Mpa^1/2)	0.0437326
Fine Particle Fraction (FPF) (%)_Target	ElasticNet	Inlet Temperature (150)	0.037782
Fine Particle Fraction (FPF) (%)_Target	ElasticNet	Molar Ratio (2.0)	0.00491576
Fine Particle Fraction (FPF) (%)_Target	ElasticNet	Glass transition Temperature	0
Fine Particle Fraction (FPF) (%)_Target	ElasticNet	Weighted Molar Volume (cm^3/mol)	0
Fine Particle Fraction (FPF) (%)_Target	ElasticNet	Bile Acid Type_CHENO	0
Fine Particle Fraction (FPF) (%)_Target	ElasticNet	Weighted Enthalpy of Vaporisation (kJ/mol)	0
Fine Particle Fraction (FPF) (%)_Target	ElasticNet	Molar Ratio (0.5)	0
Fine Particle Fraction (FPF) (%)_Target	ElasticNet	Nozzle_External	0
Fine Particle Fraction (FPF) (%)_Target	ElasticNet	Inlet Temperature (160)	0
Fine Particle Fraction (FPF) (%)_Target	ElasticNet	Inlet Temperature (140)	0
Fine Particle Fraction (FPF) (%)_Target	ElasticNet	Inlet Temperature (130)	0
Fine Particle Fraction (FPF) (%)_Target	ElasticNet	Inlet Temperature (120)	0
Fine Particle Fraction (FPF) (%)_Target	ElasticNet	Bile Acid Type_CHOLIC	0
Fine Particle Fraction (FPF) (%)_Target	ElasticNet	Nozzle_milling	-0.0049676
Fine Particle Fraction (FPF) (%)_Target	ElasticNet	Inlet Temperature_milling	-0.00555307
Fine Particle Fraction (FPF) (%)_Target	ElasticNet	Process Type_spray drying	-0.00576347
Fine Particle Fraction (FPF) (%)_Target	ElasticNet	Process Type_milling	-0.00632178
Fine Particle Fraction (FPF) (%)_Target	ElasticNet	Nozzle_Internal	-0.00920505
Fine Particle Fraction (FPF) (%)_Target	LightGBM	Weighted Solubility Parameter (Mpa^1/2)	0
Fine Particle Fraction (FPF) (%)_Target	LightGBM	Weighted Molar Volume (cm^3/mol)	0
Fine Particle Fraction (FPF) (%)_Target	LightGBM	Bile Acid Type_CHENO	0
Fine Particle Fraction (FPF) (%)_Target	LightGBM	Molar Ratio (2.0)	0
Fine Particle Fraction (FPF) (%)_Target	LightGBM	Molar Ratio (1.0)	0
Fine Particle Fraction (FPF) (%)_Target	LightGBM	Molar Ratio (0.5)	0
Fine Particle Fraction (FPF) (%)_Target	LightGBM	Process Type_spray drying	0
Fine Particle Fraction (FPF) (%)_Target	LightGBM	Process Type_milling	0
Fine Particle Fraction (FPF) (%)_Target	LightGBM	Inlet Temperature_milling	0
Fine Particle Fraction (FPF) (%)_Target	LightGBM	Inlet Temperature (160)	0
Fine Particle Fraction (FPF) (%)_Target	LightGBM	Inlet Temperature (150)	0
Fine Particle Fraction (FPF) (%)_Target	LightGBM	Inlet Temperature (140)	0
Fine Particle Fraction (FPF) (%)_Target	LightGBM	Inlet Temperature (130)	0
Fine Particle Fraction (FPF) (%)_Target	LightGBM	Inlet Temperature (120)	0
Fine Particle Fraction (FPF) (%)_Target	LightGBM	Nozzle_milling	0
Fine Particle Fraction (FPF) (%)_Target	LightGBM	Nozzle_Internal	0
Fine Particle Fraction (FPF) (%)_Target	LightGBM	Nozzle_External	0
Fine Particle Fraction (FPF) (%)_Target	LightGBM	Glass transition Temperature	0
Fine Particle Fraction (FPF) (%)_Target	LightGBM	Weighted Enthalpy of Vaporisation (kJ/mol)	0
Fine Particle Fraction (FPF) (%)_Target	LightGBM	Bile Acid Type_CHOLIC	0
Fine Particle Fraction (FPF) (%)_Target	AdaBoost	Nozzle_Internal	0.000194248
Fine Particle Fraction (FPF) (%)_Target	AdaBoost	Molar Ratio (1.0)	2.66454e-16
Fine Particle Fraction (FPF) (%)_Target	AdaBoost	Weighted Solubility Parameter (Mpa^1/2)	0
Fine Particle Fraction (FPF) (%)_Target	AdaBoost	Inlet Temperature (160)	0
Fine Particle Fraction (FPF) (%)_Target	AdaBoost	Bile Acid Type_CHENO	0
Fine Particle Fraction (FPF) (%)_Target	AdaBoost	Molar Ratio (2.0)	0
Fine Particle Fraction (FPF) (%)_Target	AdaBoost	Molar Ratio (0.5)	0
Fine Particle Fraction (FPF) (%)_Target	AdaBoost	Process Type_spray drying	0
Fine Particle Fraction (FPF) (%)_Target	AdaBoost	Process Type_milling	0
Fine Particle Fraction (FPF) (%)_Target	AdaBoost	Inlet Temperature_milling	0
Fine Particle Fraction (FPF) (%)_Target	AdaBoost	Inlet Temperature (150)	0
Fine Particle Fraction (FPF) (%)_Target	AdaBoost	Inlet Temperature (140)	0
Fine Particle Fraction (FPF) (%)_Target	AdaBoost	Inlet Temperature (130)	0
Fine Particle Fraction (FPF) (%)_Target	AdaBoost	Inlet Temperature (120)	0
Fine Particle Fraction (FPF) (%)_Target	AdaBoost	Nozzle_milling	0
Fine Particle Fraction (FPF) (%)_Target	AdaBoost	Nozzle_External	0
Fine Particle Fraction (FPF) (%)_Target	AdaBoost	Bile Acid Type_CHOLIC	0
Fine Particle Fraction (FPF) (%)_Target	AdaBoost	Weighted Molar Volume (cm^3/mol)	-0.00683691
Fine Particle Fraction (FPF) (%)_Target	AdaBoost	Weighted Enthalpy of Vaporisation (kJ/mol)	-0.00683691
Fine Particle Fraction (FPF) (%)_Target	AdaBoost	Glass transition Temperature	-0.182287
Fine Particle Fraction (FPF) (%)_Target	KNN Regressor	Glass transition Temperature	0.0529331
Fine Particle Fraction (FPF) (%)_Target	KNN Regressor	Weighted Enthalpy of Vaporisation (kJ/mol)	0.0485495
Fine Particle Fraction (FPF) (%)_Target	KNN Regressor	Bile Acid Type_CHOLIC	0.0483951
Fine Particle Fraction (FPF) (%)_Target	KNN Regressor	Bile Acid Type_CHENO	0.0483951
Fine Particle Fraction (FPF) (%)_Target	KNN Regressor	Weighted Solubility Parameter (Mpa^1/2)	0.046793
Fine Particle Fraction (FPF) (%)_Target	KNN Regressor	Weighted Molar Volume (cm^3/mol)	0.0312484
Fine Particle Fraction (FPF) (%)_Target	KNN Regressor	Molar Ratio (2.0)	0.0249348
Fine Particle Fraction (FPF) (%)_Target	KNN Regressor	Molar Ratio (1.0)	0.0249274
Fine Particle Fraction (FPF) (%)_Target	KNN Regressor	Nozzle_milling	0
Fine Particle Fraction (FPF) (%)_Target	KNN Regressor	Inlet Temperature (120)	0
Fine Particle Fraction (FPF) (%)_Target	KNN Regressor	Inlet Temperature_milling	0
Fine Particle Fraction (FPF) (%)_Target	KNN Regressor	Process Type_milling	0
Fine Particle Fraction (FPF) (%)_Target	KNN Regressor	Process Type_spray drying	0
Fine Particle Fraction (FPF) (%)_Target	KNN Regressor	Molar Ratio (0.5)	0
Fine Particle Fraction (FPF) (%)_Target	KNN Regressor	Inlet Temperature (150)	0
Fine Particle Fraction (FPF) (%)_Target	KNN Regressor	Inlet Temperature (160)	-0.000426235
Fine Particle Fraction (FPF) (%)_Target	KNN Regressor	Inlet Temperature (130)	-0.000852471
Fine Particle Fraction (FPF) (%)_Target	KNN Regressor	Inlet Temperature (140)	-0.00127871
Fine Particle Fraction (FPF) (%)_Target	KNN Regressor	Nozzle_Internal	-0.00264718
Fine Particle Fraction (FPF) (%)_Target	KNN Regressor	Nozzle_External	-0.0133687
Fine Particle Fraction (FPF) (%)_Target	Gaussian Process	Inlet Temperature_milling	0.477765
Fine Particle Fraction (FPF) (%)_Target	Gaussian Process	Process Type_spray drying	0.477765
Fine Particle Fraction (FPF) (%)_Target	Gaussian Process	Process Type_milling	0.477765
Fine Particle Fraction (FPF) (%)_Target	Gaussian Process	Nozzle_milling	0.477765
Fine Particle Fraction (FPF) (%)_Target	Gaussian Process	Weighted Enthalpy of Vaporisation (kJ/mol)	0.450353
Fine Particle Fraction (FPF) (%)_Target	Gaussian Process	Weighted Solubility Parameter (Mpa^1/2)	0.410378
Fine Particle Fraction (FPF) (%)_Target	Gaussian Process	Bile Acid Type_CHENO	0.398037
Fine Particle Fraction (FPF) (%)_Target	Gaussian Process	Bile Acid Type_CHOLIC	0.398037
Fine Particle Fraction (FPF) (%)_Target	Gaussian Process	Inlet Temperature (150)	0.373574
Fine Particle Fraction (FPF) (%)_Target	Gaussian Process	Glass transition Temperature	0.360346
Fine Particle Fraction (FPF) (%)_Target	Gaussian Process	Molar Ratio (2.0)	0.14976
Fine Particle Fraction (FPF) (%)_Target	Gaussian Process	Weighted Molar Volume (cm^3/mol)	0.141744
Fine Particle Fraction (FPF) (%)_Target	Gaussian Process	Molar Ratio (1.0)	0.0401757
Fine Particle Fraction (FPF) (%)_Target	Gaussian Process	Inlet Temperature (120)	0
Fine Particle Fraction (FPF) (%)_Target	Gaussian Process	Molar Ratio (0.5)	0
Fine Particle Fraction (FPF) (%)_Target	Gaussian Process	Inlet Temperature (140)	-1.21487
Fine Particle Fraction (FPF) (%)_Target	Gaussian Process	Inlet Temperature (130)	-1.38935
Fine Particle Fraction (FPF) (%)_Target	Gaussian Process	Inlet Temperature (160)	-1.41794
Fine Particle Fraction (FPF) (%)_Target	Gaussian Process	Nozzle_Internal	-2.12462
Fine Particle Fraction (FPF) (%)_Target	Gaussian Process	Nozzle_External	-3.67937
GSD_Target	Random Forest	Nozzle_Internal	4.57152
GSD_Target	Random Forest	Process Type_milling	0.146658
GSD_Target	Random Forest	Molar Ratio (1.0)	0.0260658
GSD_Target	Random Forest	Molar Ratio (0.5)	0
GSD_Target	Random Forest	Nozzle_milling	0
GSD_Target	Random Forest	Inlet Temperature (120)	0
GSD_Target	Random Forest	Inlet Temperature (130)	0
GSD_Target	Random Forest	Process Type_spray drying	0
GSD_Target	Random Forest	Inlet Temperature (160)	-0.000732505
GSD_Target	Random Forest	Inlet Temperature (140)	-0.00146501
GSD_Target	Random Forest	Inlet Temperature_milling	-0.0841219
GSD_Target	Random Forest	Inlet Temperature (150)	-0.129399
GSD_Target	Random Forest	Bile Acid Type_CHENO	-0.131472
GSD_Target	Random Forest	Weighted Solubility Parameter (Mpa^1/2)	-0.348428
GSD_Target	Random Forest	Bile Acid Type_CHOLIC	-0.38488
GSD_Target	Random Forest	Glass transition Temperature	-2.0326
GSD_Target	Random Forest	Molar Ratio (2.0)	-3.12135
GSD_Target	Random Forest	Weighted Molar Volume (cm^3/mol)	-4.65867
GSD_Target	Random Forest	Nozzle_External	-7.11159
GSD_Target	Random Forest	Weighted Enthalpy of Vaporisation (kJ/mol)	-10.025
GSD_Target	XGBoost	Nozzle_Internal	9.47878
GSD_Target	XGBoost	Bile Acid Type_CHOLIC	0
GSD_Target	XGBoost	Molar Ratio (0.5)	0
GSD_Target	XGBoost	Bile Acid Type_CHENO	0
GSD_Target	XGBoost	Molar Ratio (2.0)	0
GSD_Target	XGBoost	Nozzle_milling	0
GSD_Target	XGBoost	Inlet Temperature (120)	0
GSD_Target	XGBoost	Inlet Temperature (130)	0
GSD_Target	XGBoost	Inlet Temperature (140)	0
GSD_Target	XGBoost	Molar Ratio (1.0)	0
GSD_Target	XGBoost	Inlet Temperature (160)	0
GSD_Target	XGBoost	Inlet Temperature_milling	0
GSD_Target	XGBoost	Process Type_milling	0
GSD_Target	XGBoost	Process Type_spray drying	0
GSD_Target	XGBoost	Nozzle_External	-0.299504
GSD_Target	XGBoost	Weighted Solubility Parameter (Mpa^1/2)	-0.525955
GSD_Target	XGBoost	Weighted Molar Volume (cm^3/mol)	-0.882001
GSD_Target	XGBoost	Inlet Temperature (150)	-1.25639
GSD_Target	XGBoost	Glass transition Temperature	-14.5121
GSD_Target	XGBoost	Weighted Enthalpy of Vaporisation (kJ/mol)	-14.8556
GSD_Target	Gradient Boosting	Nozzle_Internal	11.2797
GSD_Target	Gradient Boosting	Weighted Solubility Parameter (Mpa^1/2)	0
GSD_Target	Gradient Boosting	Inlet Temperature (160)	0
GSD_Target	Gradient Boosting	Bile Acid Type_CHENO	0
GSD_Target	Gradient Boosting	Molar Ratio (1.0)	0
GSD_Target	Gradient Boosting	Molar Ratio (0.5)	0
GSD_Target	Gradient Boosting	Process Type_spray drying	0
GSD_Target	Gradient Boosting	Process Type_milling	0
GSD_Target	Gradient Boosting	Inlet Temperature_milling	0
GSD_Target	Gradient Boosting	Bile Acid Type_CHOLIC	0
GSD_Target	Gradient Boosting	Inlet Temperature (140)	0
GSD_Target	Gradient Boosting	Inlet Temperature (130)	0
GSD_Target	Gradient Boosting	Inlet Temperature (120)	0
GSD_Target	Gradient Boosting	Nozzle_milling	0
GSD_Target	Gradient Boosting	Weighted Molar Volume (cm^3/mol)	-0.301626
GSD_Target	Gradient Boosting	Molar Ratio (2.0)	-0.74433
GSD_Target	Gradient Boosting	Inlet Temperature (150)	-1.44969
GSD_Target	Gradient Boosting	Glass transition Temperature	-11.2702
GSD_Target	Gradient Boosting	Nozzle_External	-20.4242
GSD_Target	Gradient Boosting	Weighted Enthalpy of Vaporisation (kJ/mol)	-29.5009
GSD_Target	Support Vector Regression	Nozzle_Internal	0.948303
GSD_Target	Support Vector Regression	Inlet Temperature_milling	0.670435
GSD_Target	Support Vector Regression	Nozzle_milling	0.670435
GSD_Target	Support Vector Regression	Process Type_spray drying	0.670435
GSD_Target	Support Vector Regression	Process Type_milling	0.670435
GSD_Target	Support Vector Regression	Inlet Temperature (150)	0.183332
GSD_Target	Support Vector Regression	Weighted Enthalpy of Vaporisation (kJ/mol)	0.177645
GSD_Target	Support Vector Regression	Molar Ratio (2.0)	0.061213
GSD_Target	Support Vector Regression	Inlet Temperature (160)	0.0386871
GSD_Target	Support Vector Regression	Inlet Temperature (120)	0
GSD_Target	Support Vector Regression	Molar Ratio (0.5)	0
GSD_Target	Support Vector Regression	Bile Acid Type_CHENO	-0.0302118
GSD_Target	Support Vector Regression	Bile Acid Type_CHOLIC	-0.0302118
GSD_Target	Support Vector Regression	Inlet Temperature (130)	-0.032751
GSD_Target	Support Vector Regression	Inlet Temperature (140)	-0.0715978
GSD_Target	Support Vector Regression	Glass transition Temperature	-0.0912797
GSD_Target	Support Vector Regression	Weighted Solubility Parameter (Mpa^1/2)	-0.156609
GSD_Target	Support Vector Regression	Weighted Molar Volume (cm^3/mol)	-0.21763
GSD_Target	Support Vector Regression	Nozzle_External	-0.248342
GSD_Target	Support Vector Regression	Molar Ratio (1.0)	-0.317704
GSD_Target	Linear Regression	Weighted Enthalpy of Vaporisation (kJ/mol)	2.16153e+26
GSD_Target	Linear Regression	Weighted Solubility Parameter (Mpa^1/2)	1.62926e+26
GSD_Target	Linear Regression	Weighted Molar Volume (cm^3/mol)	5.43664e+25
GSD_Target	Linear Regression	Molar Ratio (2.0)	6.95211e+23
GSD_Target	Linear Regression	Nozzle_External	7.97988e+20
GSD_Target	Linear Regression	Nozzle_Internal	4.22464e+20
GSD_Target	Linear Regression	Nozzle_milling	2.44291e+20
GSD_Target	Linear Regression	Process Type_spray drying	2.43725e+20
GSD_Target	Linear Regression	Bile Acid Type_CHOLIC	1.51351e+20
GSD_Target	Linear Regression	Bile Acid Type_CHENO	1.51351e+20
GSD_Target	Linear Regression	Inlet Temperature_milling	1.36585e+20
GSD_Target	Linear Regression	Process Type_milling	1.36585e+20
GSD_Target	Linear Regression	Molar Ratio (1.0)	1.0597e+20
GSD_Target	Linear Regression	Inlet Temperature (150)	1.24874e+19
GSD_Target	Linear Regression	Inlet Temperature (160)	1.24874e+19
GSD_Target	Linear Regression	Inlet Temperature (130)	1.24874e+19
GSD_Target	Linear Regression	Inlet Temperature (140)	1.10999e+19
GSD_Target	Linear Regression	Inlet Temperature (120)	0
GSD_Target	Linear Regression	Molar Ratio (0.5)	0
GSD_Target	Linear Regression	Glass transition Temperature	-6.10993
GSD_Target	Extra Trees	Nozzle_Internal	20.7588
GSD_Target	Extra Trees	Molar Ratio (2.0)	8.23727
GSD_Target	Extra Trees	Molar Ratio (1.0)	1.07592
GSD_Target	Extra Trees	Molar Ratio (0.5)	0
GSD_Target	Extra Trees	Nozzle_milling	0
GSD_Target	Extra Trees	Inlet Temperature (120)	0
GSD_Target	Extra Trees	Inlet Temperature (130)	0
GSD_Target	Extra Trees	Inlet Temperature (140)	0
GSD_Target	Extra Trees	Inlet Temperature (160)	0
GSD_Target	Extra Trees	Inlet Temperature_milling	0
GSD_Target	Extra Trees	Process Type_milling	0
GSD_Target	Extra Trees	Process Type_spray drying	0
GSD_Target	Extra Trees	Glass transition Temperature	-0.0061046
GSD_Target	Extra Trees	Bile Acid Type_CHOLIC	-0.00632922
GSD_Target	Extra Trees	Bile Acid Type_CHENO	-0.0189582
GSD_Target	Extra Trees	Weighted Solubility Parameter (Mpa^1/2)	-0.088052
GSD_Target	Extra Trees	Nozzle_External	-0.722406
GSD_Target	Extra Trees	Weighted Enthalpy of Vaporisation (kJ/mol)	-1.16888
GSD_Target	Extra Trees	Weighted Molar Volume (cm^3/mol)	-1.59708
GSD_Target	Extra Trees	Inlet Temperature (150)	-3.32382
GSD_Target	MLP Regressor	Inlet Temperature_milling	7064.25
GSD_Target	MLP Regressor	Process Type_milling	6358.34
GSD_Target	MLP Regressor	Bile Acid Type_CHOLIC	2804.79
GSD_Target	MLP Regressor	Nozzle_milling	2598.54
GSD_Target	MLP Regressor	Inlet Temperature (130)	1818.71
GSD_Target	MLP Regressor	Process Type_spray drying	1665
GSD_Target	MLP Regressor	Bile Acid Type_CHENO	1442.32
GSD_Target	MLP Regressor	Molar Ratio (2.0)	1436.4
GSD_Target	MLP Regressor	Inlet Temperature (160)	1388
GSD_Target	MLP Regressor	Weighted Molar Volume (cm^3/mol)	1058.65
GSD_Target	MLP Regressor	Weighted Enthalpy of Vaporisation (kJ/mol)	730.122
GSD_Target	MLP Regressor	Glass transition Temperature	680.307
GSD_Target	MLP Regressor	Nozzle_External	627.916
GSD_Target	MLP Regressor	Nozzle_Internal	465.804
GSD_Target	MLP Regressor	Inlet Temperature (140)	393.266
GSD_Target	MLP Regressor	Molar Ratio (1.0)	361.334
GSD_Target	MLP Regressor	Inlet Temperature (150)	270.161
GSD_Target	MLP Regressor	Weighted Solubility Parameter (Mpa^1/2)	166.872
GSD_Target	MLP Regressor	Molar Ratio (0.5)	0
GSD_Target	MLP Regressor	Inlet Temperature (120)	0
GSD_Target	Ridge	Weighted Solubility Parameter (Mpa^1/2)	1.79614
GSD_Target	Ridge	Nozzle_Internal	0.892714
GSD_Target	Ridge	Nozzle_milling	0.610639
GSD_Target	Ridge	Process Type_spray drying	0.610639
GSD_Target	Ridge	Process Type_milling	0.610639
GSD_Target	Ridge	Inlet Temperature_milling	0.610639
GSD_Target	Ridge	Inlet Temperature (150)	0.0746915
GSD_Target	Ridge	Inlet Temperature (120)	0
GSD_Target	Ridge	Molar Ratio (0.5)	0
GSD_Target	Ridge	Inlet Temperature (160)	-0.153395
GSD_Target	Ridge	Inlet Temperature (130)	-0.265324
GSD_Target	Ridge	Inlet Temperature (140)	-0.297069
GSD_Target	Ridge	Glass transition Temperature	-1.80482
GSD_Target	Ridge	Molar Ratio (1.0)	-1.81772
GSD_Target	Ridge	Nozzle_External	-2.15867
GSD_Target	Ridge	Weighted Enthalpy of Vaporisation (kJ/mol)	-2.43547
GSD_Target	Ridge	Bile Acid Type_CHENO	-2.76184
GSD_Target	Ridge	Bile Acid Type_CHOLIC	-2.76184
GSD_Target	Ridge	Weighted Molar Volume (cm^3/mol)	-2.8512
GSD_Target	Ridge	Molar Ratio (2.0)	-4.70099
GSD_Target	Lasso	Weighted Solubility Parameter (Mpa^1/2)	0
GSD_Target	Lasso	Inlet Temperature (140)	0
GSD_Target	Lasso	Bile Acid Type_CHENO	0
GSD_Target	Lasso	Molar Ratio (1.0)	0
GSD_Target	Lasso	Molar Ratio (0.5)	0
GSD_Target	Lasso	Process Type_spray drying	0
GSD_Target	Lasso	Process Type_milling	0
GSD_Target	Lasso	Inlet Temperature_milling	0
GSD_Target	Lasso	Inlet Temperature (160)	0
GSD_Target	Lasso	Inlet Temperature (150)	0
GSD_Target	Lasso	Inlet Temperature (130)	0
GSD_Target	Lasso	Inlet Temperature (120)	0
GSD_Target	Lasso	Nozzle_milling	0
GSD_Target	Lasso	Nozzle_Internal	0
GSD_Target	Lasso	Nozzle_External	0
GSD_Target	Lasso	Glass transition Temperature	0
GSD_Target	Lasso	Weighted Enthalpy of Vaporisation (kJ/mol)	0
GSD_Target	Lasso	Bile Acid Type_CHOLIC	0
GSD_Target	Lasso	Weighted Molar Volume (cm^3/mol)	-0.322236
GSD_Target	Lasso	Molar Ratio (2.0)	-0.713661
GSD_Target	ElasticNet	Weighted Solubility Parameter (Mpa^1/2)	0
GSD_Target	ElasticNet	Inlet Temperature (140)	0
GSD_Target	ElasticNet	Bile Acid Type_CHENO	0
GSD_Target	ElasticNet	Molar Ratio (1.0)	0
GSD_Target	ElasticNet	Molar Ratio (0.5)	0
GSD_Target	ElasticNet	Process Type_spray drying	0
GSD_Target	ElasticNet	Process Type_milling	0
GSD_Target	ElasticNet	Inlet Temperature_milling	0
GSD_Target	ElasticNet	Inlet Temperature (160)	0
GSD_Target	ElasticNet	Inlet Temperature (150)	0
GSD_Target	ElasticNet	Inlet Temperature (130)	0
GSD_Target	ElasticNet	Inlet Temperature (120)	0
GSD_Target	ElasticNet	Nozzle_milling	0
GSD_Target	ElasticNet	Nozzle_Internal	0
GSD_Target	ElasticNet	Nozzle_External	0
GSD_Target	ElasticNet	Glass transition Temperature	0
GSD_Target	ElasticNet	Weighted Enthalpy of Vaporisation (kJ/mol)	0
GSD_Target	ElasticNet	Bile Acid Type_CHOLIC	0
GSD_Target	ElasticNet	Weighted Molar Volume (cm^3/mol)	-0.78287
GSD_Target	ElasticNet	Molar Ratio (2.0)	-1.23207
GSD_Target	LightGBM	Weighted Solubility Parameter (Mpa^1/2)	0
GSD_Target	LightGBM	Weighted Molar Volume (cm^3/mol)	0
GSD_Target	LightGBM	Bile Acid Type_CHENO	0
GSD_Target	LightGBM	Molar Ratio (2.0)	0
GSD_Target	LightGBM	Molar Ratio (1.0)	0
GSD_Target	LightGBM	Molar Ratio (0.5)	0
GSD_Target	LightGBM	Process Type_spray drying	0
GSD_Target	LightGBM	Process Type_milling	0
GSD_Target	LightGBM	Inlet Temperature_milling	0
GSD_Target	LightGBM	Inlet Temperature (160)	0
GSD_Target	LightGBM	Inlet Temperature (150)	0
GSD_Target	LightGBM	Inlet Temperature (140)	0
GSD_Target	LightGBM	Inlet Temperature (130)	0
GSD_Target	LightGBM	Inlet Temperature (120)	0
GSD_Target	LightGBM	Nozzle_milling	0
GSD_Target	LightGBM	Nozzle_Internal	0
GSD_Target	LightGBM	Nozzle_External	0
GSD_Target	LightGBM	Glass transition Temperature	0
GSD_Target	LightGBM	Weighted Enthalpy of Vaporisation (kJ/mol)	0
GSD_Target	LightGBM	Bile Acid Type_CHOLIC	0
GSD_Target	AdaBoost	Nozzle_Internal	26.8406
GSD_Target	AdaBoost	Molar Ratio (2.0)	10.5706
GSD_Target	AdaBoost	Weighted Enthalpy of Vaporisation (kJ/mol)	0.941463
GSD_Target	AdaBoost	Weighted Solubility Parameter (Mpa^1/2)	0
GSD_Target	AdaBoost	Inlet Temperature (160)	0
GSD_Target	AdaBoost	Bile Acid Type_CHENO	0
GSD_Target	AdaBoost	Molar Ratio (1.0)	0
GSD_Target	AdaBoost	Molar Ratio (0.5)	0
GSD_Target	AdaBoost	Process Type_spray drying	0
GSD_Target	AdaBoost	Process Type_milling	0
GSD_Target	AdaBoost	Inlet Temperature_milling	0
GSD_Target	AdaBoost	Inlet Temperature (150)	0
GSD_Target	AdaBoost	Weighted Molar Volume (cm^3/mol)	0
GSD_Target	AdaBoost	Inlet Temperature (140)	0
GSD_Target	AdaBoost	Inlet Temperature (130)	0
GSD_Target	AdaBoost	Inlet Temperature (120)	0
GSD_Target	AdaBoost	Nozzle_milling	0
GSD_Target	AdaBoost	Nozzle_External	0
GSD_Target	AdaBoost	Glass transition Temperature	0
GSD_Target	AdaBoost	Bile Acid Type_CHOLIC	0
GSD_Target	KNN Regressor	Nozzle_Internal	0.121664
GSD_Target	KNN Regressor	Inlet Temperature (150)	7.54952e-15
GSD_Target	KNN Regressor	Molar Ratio (0.5)	0
GSD_Target	KNN Regressor	Process Type_spray drying	0
GSD_Target	KNN Regressor	Process Type_milling	0
GSD_Target	KNN Regressor	Nozzle_milling	0
GSD_Target	KNN Regressor	Inlet Temperature (120)	0
GSD_Target	KNN Regressor	Inlet Temperature_milling	0
GSD_Target	KNN Regressor	Inlet Temperature (160)	-0.232593
GSD_Target	KNN Regressor	Weighted Solubility Parameter (Mpa^1/2)	-0.328631
GSD_Target	KNN Regressor	Inlet Temperature (130)	-0.465187
GSD_Target	KNN Regressor	Inlet Temperature (140)	-0.69778
GSD_Target	KNN Regressor	Weighted Molar Volume (cm^3/mol)	-0.735077
GSD_Target	KNN Regressor	Glass transition Temperature	-0.914115
GSD_Target	KNN Regressor	Weighted Enthalpy of Vaporisation (kJ/mol)	-1.03573
GSD_Target	KNN Regressor	Bile Acid Type_CHENO	-1.31071
GSD_Target	KNN Regressor	Bile Acid Type_CHOLIC	-1.31071
GSD_Target	KNN Regressor	Molar Ratio (1.0)	-1.93683
GSD_Target	KNN Regressor	Molar Ratio (2.0)	-1.97688
GSD_Target	KNN Regressor	Nozzle_External	-2.12456
GSD_Target	Gaussian Process	Inlet Temperature_milling	1725.67
GSD_Target	Gaussian Process	Process Type_spray drying	1725.67
GSD_Target	Gaussian Process	Process Type_milling	1725.67
GSD_Target	Gaussian Process	Nozzle_milling	1725.67
GSD_Target	Gaussian Process	Weighted Enthalpy of Vaporisation (kJ/mol)	1673.83
GSD_Target	Gaussian Process	Weighted Solubility Parameter (Mpa^1/2)	1485.16
GSD_Target	Gaussian Process	Bile Acid Type_CHENO	1460.16
GSD_Target	Gaussian Process	Bile Acid Type_CHOLIC	1460.16
GSD_Target	Gaussian Process	Glass transition Temperature	1261.03
GSD_Target	Gaussian Process	Inlet Temperature (150)	1189.3
GSD_Target	Gaussian Process	Molar Ratio (2.0)	585.084
GSD_Target	Gaussian Process	Weighted Molar Volume (cm^3/mol)	499.781
GSD_Target	Gaussian Process	Molar Ratio (1.0)	272.282
GSD_Target	Gaussian Process	Inlet Temperature (120)	0
GSD_Target	Gaussian Process	Molar Ratio (0.5)	0
GSD_Target	Gaussian Process	Inlet Temperature (140)	-4944.41
GSD_Target	Gaussian Process	Inlet Temperature (130)	-5603.9
GSD_Target	Gaussian Process	Inlet Temperature (160)	-5718.59
GSD_Target	Gaussian Process	Nozzle_Internal	-6839.73
GSD_Target	Gaussian Process	Nozzle_External	-13822.5
MMAD (micrometer)_Target	Random Forest	Molar Ratio (2.0)	0.0611054
MMAD (micrometer)_Target	Random Forest	Inlet Temperature (150)	0.0602434
MMAD (micrometer)_Target	Random Forest	Weighted Molar Volume (cm^3/mol)	0.0482707
MMAD (micrometer)_Target	Random Forest	Glass transition Temperature	0.0413484
MMAD (micrometer)_Target	Random Forest	Molar Ratio (1.0)	0.0131649
MMAD (micrometer)_Target	Random Forest	Nozzle_Internal	0.00867951
MMAD (micrometer)_Target	Random Forest	Bile Acid Type_CHENO	0.00229571
MMAD (micrometer)_Target	Random Forest	Process Type_spray drying	0.00135594
MMAD (micrometer)_Target	Random Forest	Inlet Temperature_milling	0.00127929
MMAD (micrometer)_Target	Random Forest	Process Type_milling	0.00106556
MMAD (micrometer)_Target	Random Forest	Inlet Temperature (160)	0.000391574
MMAD (micrometer)_Target	Random Forest	Inlet Temperature (120)	0
MMAD (micrometer)_Target	Random Forest	Inlet Temperature (130)	0
MMAD (micrometer)_Target	Random Forest	Molar Ratio (0.5)	0
MMAD (micrometer)_Target	Random Forest	Inlet Temperature (140)	0
MMAD (micrometer)_Target	Random Forest	Nozzle_milling	-0.000124794
MMAD (micrometer)_Target	Random Forest	Nozzle_External	-0.000518787
MMAD (micrometer)_Target	Random Forest	Weighted Enthalpy of Vaporisation (kJ/mol)	-0.00222905
MMAD (micrometer)_Target	Random Forest	Bile Acid Type_CHOLIC	-0.00421339
MMAD (micrometer)_Target	Random Forest	Weighted Solubility Parameter (Mpa^1/2)	-0.00728069
MMAD (micrometer)_Target	XGBoost	Weighted Molar Volume (cm^3/mol)	0.193765
MMAD (micrometer)_Target	XGBoost	Nozzle_Internal	0.052952
MMAD (micrometer)_Target	XGBoost	Inlet Temperature (150)	0.051076
MMAD (micrometer)_Target	XGBoost	Inlet Temperature (160)	0
MMAD (micrometer)_Target	XGBoost	Bile Acid Type_CHENO	0
MMAD (micrometer)_Target	XGBoost	Molar Ratio (2.0)	0
MMAD (micrometer)_Target	XGBoost	Molar Ratio (1.0)	0
MMAD (micrometer)_Target	XGBoost	Molar Ratio (0.5)	0
MMAD (micrometer)_Target	XGBoost	Process Type_spray drying	0
MMAD (micrometer)_Target	XGBoost	Process Type_milling	0
MMAD (micrometer)_Target	XGBoost	Inlet Temperature_milling	0
MMAD (micrometer)_Target	XGBoost	Weighted Solubility Parameter (Mpa^1/2)	0
MMAD (micrometer)_Target	XGBoost	Inlet Temperature (140)	0
MMAD (micrometer)_Target	XGBoost	Inlet Temperature (130)	0
MMAD (micrometer)_Target	XGBoost	Inlet Temperature (120)	0
MMAD (micrometer)_Target	XGBoost	Nozzle_milling	0
MMAD (micrometer)_Target	XGBoost	Nozzle_External	0
MMAD (micrometer)_Target	XGBoost	Weighted Enthalpy of Vaporisation (kJ/mol)	0
MMAD (micrometer)_Target	XGBoost	Bile Acid Type_CHOLIC	0
MMAD (micrometer)_Target	XGBoost	Glass transition Temperature	-0.00739816
MMAD (micrometer)_Target	Gradient Boosting	Inlet Temperature (150)	0.322451
MMAD (micrometer)_Target	Gradient Boosting	Nozzle_Internal	0.185074
MMAD (micrometer)_Target	Gradient Boosting	Molar Ratio (2.0)	0.155331
MMAD (micrometer)_Target	Gradient Boosting	Weighted Molar Volume (cm^3/mol)	0.120348
MMAD (micrometer)_Target	Gradient Boosting	Nozzle_External	0.0659226
MMAD (micrometer)_Target	Gradient Boosting	Molar Ratio (1.0)	0.011394
MMAD (micrometer)_Target	Gradient Boosting	Nozzle_milling	0
MMAD (micrometer)_Target	Gradient Boosting	Inlet Temperature (120)	0
MMAD (micrometer)_Target	Gradient Boosting	Inlet Temperature (140)	0
MMAD (micrometer)_Target	Gradient Boosting	Inlet Temperature (160)	0
MMAD (micrometer)_Target	Gradient Boosting	Inlet Temperature_milling	0
MMAD (micrometer)_Target	Gradient Boosting	Process Type_milling	0
MMAD (micrometer)_Target	Gradient Boosting	Process Type_spray drying	0
MMAD (micrometer)_Target	Gradient Boosting	Molar Ratio (0.5)	0
MMAD (micrometer)_Target	Gradient Boosting	Inlet Temperature (130)	0
MMAD (micrometer)_Target	Gradient Boosting	Weighted Enthalpy of Vaporisation (kJ/mol)	-0.0106462
MMAD (micrometer)_Target	Gradient Boosting	Bile Acid Type_CHENO	-0.0119689
MMAD (micrometer)_Target	Gradient Boosting	Bile Acid Type_CHOLIC	-0.0130295
MMAD (micrometer)_Target	Gradient Boosting	Glass transition Temperature	-0.0202493
MMAD (micrometer)_Target	Gradient Boosting	Weighted Solubility Parameter (Mpa^1/2)	-0.0225742
MMAD (micrometer)_Target	Support Vector Regression	Molar Ratio (2.0)	0.0513985
MMAD (micrometer)_Target	Support Vector Regression	Molar Ratio (1.0)	0.0385102
MMAD (micrometer)_Target	Support Vector Regression	Inlet Temperature (150)	0.0261239
MMAD (micrometer)_Target	Support Vector Regression	Nozzle_Internal	0.0261239
MMAD (micrometer)_Target	Support Vector Regression	Nozzle_milling	0.0231781
MMAD (micrometer)_Target	Support Vector Regression	Inlet Temperature_milling	0.0231781
MMAD (micrometer)_Target	Support Vector Regression	Process Type_milling	0.0231781
MMAD (micrometer)_Target	Support Vector Regression	Process Type_spray drying	0.0231781
MMAD (micrometer)_Target	Support Vector Regression	Inlet Temperature (140)	0.0227979
MMAD (micrometer)_Target	Support Vector Regression	Weighted Molar Volume (cm^3/mol)	0.0178931
MMAD (micrometer)_Target	Support Vector Regression	Inlet Temperature (160)	0.0138179
MMAD (micrometer)_Target	Support Vector Regression	Inlet Temperature (130)	0.0133266
MMAD (micrometer)_Target	Support Vector Regression	Nozzle_External	0.0115627
MMAD (micrometer)_Target	Support Vector Regression	Molar Ratio (0.5)	0
MMAD (micrometer)_Target	Support Vector Regression	Inlet Temperature (120)	0
MMAD (micrometer)_Target	Support Vector Regression	Weighted Solubility Parameter (Mpa^1/2)	-0.0104575
MMAD (micrometer)_Target	Support Vector Regression	Bile Acid Type_CHENO	-0.0154324
MMAD (micrometer)_Target	Support Vector Regression	Bile Acid Type_CHOLIC	-0.0154324
MMAD (micrometer)_Target	Support Vector Regression	Glass transition Temperature	-0.0216126
MMAD (micrometer)_Target	Support Vector Regression	Weighted Enthalpy of Vaporisation (kJ/mol)	-0.0235653
MMAD (micrometer)_Target	Linear Regression	Weighted Enthalpy of Vaporisation (kJ/mol)	2.91581e+25
MMAD (micrometer)_Target	Linear Regression	Weighted Solubility Parameter (Mpa^1/2)	2.1978e+25
MMAD (micrometer)_Target	Linear Regression	Weighted Molar Volume (cm^3/mol)	7.3338e+24
MMAD (micrometer)_Target	Linear Regression	Molar Ratio (2.0)	9.37811e+22
MMAD (micrometer)_Target	Linear Regression	Nozzle_External	1.07645e+20
MMAD (micrometer)_Target	Linear Regression	Nozzle_Internal	5.69887e+19
MMAD (micrometer)_Target	Linear Regression	Nozzle_milling	3.29538e+19
MMAD (micrometer)_Target	Linear Regression	Process Type_spray drying	3.28775e+19
MMAD (micrometer)_Target	Linear Regression	Bile Acid Type_CHOLIC	2.04167e+19
MMAD (micrometer)_Target	Linear Regression	Bile Acid Type_CHENO	2.04167e+19
MMAD (micrometer)_Target	Linear Regression	Inlet Temperature_milling	1.84247e+19
MMAD (micrometer)_Target	Linear Regression	Process Type_milling	1.84247e+19
MMAD (micrometer)_Target	Linear Regression	Molar Ratio (1.0)	1.4295e+19
MMAD (micrometer)_Target	Linear Regression	Inlet Temperature (130)	1.6845e+18
MMAD (micrometer)_Target	Linear Regression	Inlet Temperature (160)	1.6845e+18
MMAD (micrometer)_Target	Linear Regression	Inlet Temperature (150)	1.6845e+18
MMAD (micrometer)_Target	Linear Regression	Inlet Temperature (140)	1.49733e+18
MMAD (micrometer)_Target	Linear Regression	Glass transition Temperature	0.0842244
MMAD (micrometer)_Target	Linear Regression	Inlet Temperature (120)	0
MMAD (micrometer)_Target	Linear Regression	Molar Ratio (0.5)	0
MMAD (micrometer)_Target	Extra Trees	Inlet Temperature (150)	0.502587
MMAD (micrometer)_Target	Extra Trees	Molar Ratio (2.0)	0.394669
MMAD (micrometer)_Target	Extra Trees	Nozzle_Internal	0.386472
MMAD (micrometer)_Target	Extra Trees	Nozzle_External	0.0615663
MMAD (micrometer)_Target	Extra Trees	Weighted Molar Volume (cm^3/mol)	0.0501612
MMAD (micrometer)_Target	Extra Trees	Molar Ratio (1.0)	0.0300566
MMAD (micrometer)_Target	Extra Trees	Nozzle_milling	0
MMAD (micrometer)_Target	Extra Trees	Inlet Temperature (120)	0
MMAD (micrometer)_Target	Extra Trees	Inlet Temperature (140)	0
MMAD (micrometer)_Target	Extra Trees	Inlet Temperature (160)	0
MMAD (micrometer)_Target	Extra Trees	Inlet Temperature_milling	0
MMAD (micrometer)_Target	Extra Trees	Process Type_milling	0
MMAD (micrometer)_Target	Extra Trees	Process Type_spray drying	0
MMAD (micrometer)_Target	Extra Trees	Molar Ratio (0.5)	0
MMAD (micrometer)_Target	Extra Trees	Inlet Temperature (130)	0
MMAD (micrometer)_Target	Extra Trees	Bile Acid Type_CHENO	-0.00246714
MMAD (micrometer)_Target	Extra Trees	Weighted Enthalpy of Vaporisation (kJ/mol)	-0.00828154
MMAD (micrometer)_Target	Extra Trees	Bile Acid Type_CHOLIC	-0.0150793
MMAD (micrometer)_Target	Extra Trees	Weighted Solubility Parameter (Mpa^1/2)	-0.0200524
MMAD (micrometer)_Target	Extra Trees	Glass transition Temperature	-0.0222491
MMAD (micrometer)_Target	MLP Regressor	Glass transition Temperature	29.8744
MMAD (micrometer)_Target	MLP Regressor	Nozzle_milling	23.3151
MMAD (micrometer)_Target	MLP Regressor	Process Type_spray drying	17.6522
MMAD (micrometer)_Target	MLP Regressor	Weighted Molar Volume (cm^3/mol)	12.6793
MMAD (micrometer)_Target	MLP Regressor	Inlet Temperature (130)	5.74678
MMAD (micrometer)_Target	MLP Regressor	Inlet Temperature (160)	4.33156
MMAD (micrometer)_Target	MLP Regressor	Nozzle_External	1.89484
MMAD (micrometer)_Target	MLP Regressor	Molar Ratio (0.5)	0
MMAD (micrometer)_Target	MLP Regressor	Inlet Temperature (120)	0
MMAD (micrometer)_Target	MLP Regressor	Inlet Temperature (140)	-0.654867
MMAD (micrometer)_Target	MLP Regressor	Process Type_milling	-2.72585
MMAD (micrometer)_Target	MLP Regressor	Weighted Enthalpy of Vaporisation (kJ/mol)	-4.36327
MMAD (micrometer)_Target	MLP Regressor	Bile Acid Type_CHOLIC	-9.33207
MMAD (micrometer)_Target	MLP Regressor	Weighted Solubility Parameter (Mpa^1/2)	-10.13
MMAD (micrometer)_Target	MLP Regressor	Nozzle_Internal	-10.4457
MMAD (micrometer)_Target	MLP Regressor	Bile Acid Type_CHENO	-10.5371
MMAD (micrometer)_Target	MLP Regressor	Inlet Temperature (150)	-13.147
MMAD (micrometer)_Target	MLP Regressor	Molar Ratio (1.0)	-15.1022
MMAD (micrometer)_Target	MLP Regressor	Inlet Temperature_milling	-16.7481
MMAD (micrometer)_Target	MLP Regressor	Molar Ratio (2.0)	-29.5834
MMAD (micrometer)_Target	Ridge	Glass transition Temperature	0.0448182
MMAD (micrometer)_Target	Ridge	Molar Ratio (2.0)	0.0425086
MMAD (micrometer)_Target	Ridge	Molar Ratio (1.0)	0.0348054
MMAD (micrometer)_Target	Ridge	Weighted Solubility Parameter (Mpa^1/2)	0.0327385
MMAD (micrometer)_Target	Ridge	Weighted Molar Volume (cm^3/mol)	0.0122389
MMAD (micrometer)_Target	Ridge	Inlet Temperature (150)	0.00106687
MMAD (micrometer)_Target	Ridge	Inlet Temperature (140)	0.000417842
MMAD (micrometer)_Target	Ridge	Inlet Temperature (160)	0.000332806
MMAD (micrometer)_Target	Ridge	Inlet Temperature (130)	0.000192323
MMAD (micrometer)_Target	Ridge	Inlet Temperature (120)	0
MMAD (micrometer)_Target	Ridge	Molar Ratio (0.5)	0
MMAD (micrometer)_Target	Ridge	Weighted Enthalpy of Vaporisation (kJ/mol)	-0.00697389
MMAD (micrometer)_Target	Ridge	Nozzle_milling	-0.00949921
MMAD (micrometer)_Target	Ridge	Inlet Temperature_milling	-0.00949921
MMAD (micrometer)_Target	Ridge	Process Type_milling	-0.00949921
MMAD (micrometer)_Target	Ridge	Process Type_spray drying	-0.00949921
MMAD (micrometer)_Target	Ridge	Bile Acid Type_CHENO	-0.0111497
MMAD (micrometer)_Target	Ridge	Bile Acid Type_CHOLIC	-0.0111497
MMAD (micrometer)_Target	Ridge	Nozzle_External	-0.0267397
MMAD (micrometer)_Target	Ridge	Nozzle_Internal	-0.0598242
MMAD (micrometer)_Target	Lasso	Molar Ratio (2.0)	0.0972296
MMAD (micrometer)_Target	Lasso	Molar Ratio (1.0)	0.00742733
MMAD (micrometer)_Target	Lasso	Weighted Solubility Parameter (Mpa^1/2)	0
MMAD (micrometer)_Target	Lasso	Weighted Molar Volume (cm^3/mol)	0
MMAD (micrometer)_Target	Lasso	Bile Acid Type_CHENO	0
MMAD (micrometer)_Target	Lasso	Molar Ratio (0.5)	0
MMAD (micrometer)_Target	Lasso	Process Type_spray drying	0
MMAD (micrometer)_Target	Lasso	Process Type_milling	0
MMAD (micrometer)_Target	Lasso	Inlet Temperature_milling	0
MMAD (micrometer)_Target	Lasso	Inlet Temperature (160)	0
MMAD (micrometer)_Target	Lasso	Inlet Temperature (150)	0
MMAD (micrometer)_Target	Lasso	Inlet Temperature (140)	0
MMAD (micrometer)_Target	Lasso	Inlet Temperature (130)	0
MMAD (micrometer)_Target	Lasso	Inlet Temperature (120)	0
MMAD (micrometer)_Target	Lasso	Nozzle_milling	0
MMAD (micrometer)_Target	Lasso	Nozzle_External	0
MMAD (micrometer)_Target	Lasso	Glass transition Temperature	0
MMAD (micrometer)_Target	Lasso	Weighted Enthalpy of Vaporisation (kJ/mol)	0
MMAD (micrometer)_Target	Lasso	Bile Acid Type_CHOLIC	0
MMAD (micrometer)_Target	Lasso	Nozzle_Internal	-0.0461052
MMAD (micrometer)_Target	ElasticNet	Molar Ratio (2.0)	0.0996283
MMAD (micrometer)_Target	ElasticNet	Molar Ratio (1.0)	0.0108708
MMAD (micrometer)_Target	ElasticNet	Weighted Solubility Parameter (Mpa^1/2)	0
MMAD (micrometer)_Target	ElasticNet	Weighted Molar Volume (cm^3/mol)	0
MMAD (micrometer)_Target	ElasticNet	Bile Acid Type_CHENO	0
MMAD (micrometer)_Target	ElasticNet	Molar Ratio (0.5)	0
MMAD (micrometer)_Target	ElasticNet	Process Type_spray drying	0
MMAD (micrometer)_Target	ElasticNet	Process Type_milling	0
MMAD (micrometer)_Target	ElasticNet	Inlet Temperature_milling	0
MMAD (micrometer)_Target	ElasticNet	Inlet Temperature (160)	0
MMAD (micrometer)_Target	ElasticNet	Inlet Temperature (150)	0
MMAD (micrometer)_Target	ElasticNet	Inlet Temperature (140)	0
MMAD (micrometer)_Target	ElasticNet	Inlet Temperature (130)	0
MMAD (micrometer)_Target	ElasticNet	Inlet Temperature (120)	0
MMAD (micrometer)_Target	ElasticNet	Nozzle_milling	0
MMAD (micrometer)_Target	ElasticNet	Nozzle_External	0
MMAD (micrometer)_Target	ElasticNet	Glass transition Temperature	0
MMAD (micrometer)_Target	ElasticNet	Weighted Enthalpy of Vaporisation (kJ/mol)	0
MMAD (micrometer)_Target	ElasticNet	Bile Acid Type_CHOLIC	0
MMAD (micrometer)_Target	ElasticNet	Nozzle_Internal	-0.0672245
MMAD (micrometer)_Target	LightGBM	Weighted Solubility Parameter (Mpa^1/2)	0
MMAD (micrometer)_Target	LightGBM	Weighted Molar Volume (cm^3/mol)	0
MMAD (micrometer)_Target	LightGBM	Bile Acid Type_CHENO	0
MMAD (micrometer)_Target	LightGBM	Molar Ratio (2.0)	0
MMAD (micrometer)_Target	LightGBM	Molar Ratio (1.0)	0
MMAD (micrometer)_Target	LightGBM	Molar Ratio (0.5)	0
MMAD (micrometer)_Target	LightGBM	Process Type_spray drying	0
MMAD (micrometer)_Target	LightGBM	Process Type_milling	0
MMAD (micrometer)_Target	LightGBM	Inlet Temperature_milling	0
MMAD (micrometer)_Target	LightGBM	Inlet Temperature (160)	0
MMAD (micrometer)_Target	LightGBM	Inlet Temperature (150)	0
MMAD (micrometer)_Target	LightGBM	Inlet Temperature (140)	0
MMAD (micrometer)_Target	LightGBM	Inlet Temperature (130)	0
MMAD (micrometer)_Target	LightGBM	Inlet Temperature (120)	0
MMAD (micrometer)_Target	LightGBM	Nozzle_milling	0
MMAD (micrometer)_Target	LightGBM	Nozzle_Internal	0
MMAD (micrometer)_Target	LightGBM	Nozzle_External	0
MMAD (micrometer)_Target	LightGBM	Glass transition Temperature	0
MMAD (micrometer)_Target	LightGBM	Weighted Enthalpy of Vaporisation (kJ/mol)	0
MMAD (micrometer)_Target	LightGBM	Bile Acid Type_CHOLIC	0
MMAD (micrometer)_Target	AdaBoost	Nozzle_Internal	0.052593
MMAD (micrometer)_Target	AdaBoost	Inlet Temperature (150)	3.9968e-15
MMAD (micrometer)_Target	AdaBoost	Molar Ratio (2.0)	2.73115e-15
MMAD (micrometer)_Target	AdaBoost	Weighted Molar Volume (cm^3/mol)	1.33227e-15
MMAD (micrometer)_Target	AdaBoost	Inlet Temperature (160)	0
MMAD (micrometer)_Target	AdaBoost	Bile Acid Type_CHENO	0
MMAD (micrometer)_Target	AdaBoost	Molar Ratio (1.0)	0
MMAD (micrometer)_Target	AdaBoost	Molar Ratio (0.5)	0
MMAD (micrometer)_Target	AdaBoost	Process Type_spray drying	0
MMAD (micrometer)_Target	AdaBoost	Process Type_milling	0
MMAD (micrometer)_Target	AdaBoost	Inlet Temperature_milling	0
MMAD (micrometer)_Target	AdaBoost	Weighted Solubility Parameter (Mpa^1/2)	0
MMAD (micrometer)_Target	AdaBoost	Inlet Temperature (140)	0
MMAD (micrometer)_Target	AdaBoost	Inlet Temperature (130)	0
MMAD (micrometer)_Target	AdaBoost	Inlet Temperature (120)	0
MMAD (micrometer)_Target	AdaBoost	Nozzle_milling	0
MMAD (micrometer)_Target	AdaBoost	Nozzle_External	0
MMAD (micrometer)_Target	AdaBoost	Bile Acid Type_CHOLIC	0
MMAD (micrometer)_Target	AdaBoost	Weighted Enthalpy of Vaporisation (kJ/mol)	-0.0144879
MMAD (micrometer)_Target	AdaBoost	Glass transition Temperature	-0.199187
MMAD (micrometer)_Target	KNN Regressor	Glass transition Temperature	0.0794055
MMAD (micrometer)_Target	KNN Regressor	Bile Acid Type_CHOLIC	0.0670958
MMAD (micrometer)_Target	KNN Regressor	Bile Acid Type_CHENO	0.0670958
MMAD (micrometer)_Target	KNN Regressor	Weighted Solubility Parameter (Mpa^1/2)	0.0648125
MMAD (micrometer)_Target	KNN Regressor	Weighted Molar Volume (cm^3/mol)	0.0460388
MMAD (micrometer)_Target	KNN Regressor	Molar Ratio (1.0)	0.0357635
MMAD (micrometer)_Target	KNN Regressor	Molar Ratio (2.0)	0.0353955
MMAD (micrometer)_Target	KNN Regressor	Weighted Enthalpy of Vaporisation (kJ/mol)	0.0225062
MMAD (micrometer)_Target	KNN Regressor	Nozzle_milling	5.9952e-16
MMAD (micrometer)_Target	KNN Regressor	Inlet Temperature_milling	5.9952e-16
MMAD (micrometer)_Target	KNN Regressor	Process Type_milling	5.9952e-16
MMAD (micrometer)_Target	KNN Regressor	Process Type_spray drying	5.9952e-16
MMAD (micrometer)_Target	KNN Regressor	Inlet Temperature (120)	0
MMAD (micrometer)_Target	KNN Regressor	Molar Ratio (0.5)	0
MMAD (micrometer)_Target	KNN Regressor	Inlet Temperature (150)	0
MMAD (micrometer)_Target	KNN Regressor	Inlet Temperature (160)	-0.00148174
MMAD (micrometer)_Target	KNN Regressor	Nozzle_Internal	-0.00151113
MMAD (micrometer)_Target	KNN Regressor	Inlet Temperature (130)	-0.00296348
MMAD (micrometer)_Target	KNN Regressor	Inlet Temperature (140)	-0.00444522
MMAD (micrometer)_Target	KNN Regressor	Nozzle_External	-0.0153187
MMAD (micrometer)_Target	Gaussian Process	Inlet Temperature_milling	12.0268
MMAD (micrometer)_Target	Gaussian Process	Process Type_spray drying	12.0268
MMAD (micrometer)_Target	Gaussian Process	Process Type_milling	12.0268
MMAD (micrometer)_Target	Gaussian Process	Nozzle_milling	12.0268
MMAD (micrometer)_Target	Gaussian Process	Weighted Enthalpy of Vaporisation (kJ/mol)	11.7288
MMAD (micrometer)_Target	Gaussian Process	Weighted Solubility Parameter (Mpa^1/2)	10.3326
MMAD (micrometer)_Target	Gaussian Process	Bile Acid Type_CHENO	10.2047
MMAD (micrometer)_Target	Gaussian Process	Bile Acid Type_CHOLIC	10.2047
MMAD (micrometer)_Target	Gaussian Process	Glass transition Temperature	8.67972
MMAD (micrometer)_Target	Gaussian Process	Inlet Temperature (150)	8.07465
MMAD (micrometer)_Target	Gaussian Process	Molar Ratio (2.0)	4.00437
MMAD (micrometer)_Target	Gaussian Process	Weighted Molar Volume (cm^3/mol)	3.44009
MMAD (micrometer)_Target	Gaussian Process	Molar Ratio (1.0)	2.07183
MMAD (micrometer)_Target	Gaussian Process	Inlet Temperature (120)	0
MMAD (micrometer)_Target	Gaussian Process	Molar Ratio (0.5)	0
MMAD (micrometer)_Target	Gaussian Process	Inlet Temperature (140)	-35.203
MMAD (micrometer)_Target	Gaussian Process	Inlet Temperature (130)	-39.8384
MMAD (micrometer)_Target	Gaussian Process	Inlet Temperature (160)	-40.6529
MMAD (micrometer)_Target	Gaussian Process	Nozzle_Internal	-46.5634
MMAD (micrometer)_Target	Gaussian Process	Nozzle_External	-97.0511
mean_solubility_Target	Random Forest	Weighted Solubility Parameter (Mpa^1/2)	0.457291
mean_solubility_Target	Random Forest	Nozzle_Internal	0.40074
mean_solubility_Target	Random Forest	Glass transition Temperature	0.171713
mean_solubility_Target	Random Forest	Weighted Molar Volume (cm^3/mol)	0.053187
mean_solubility_Target	Random Forest	Process Type_spray drying	0.0390282
mean_solubility_Target	Random Forest	Process Type_milling	0.0272354
mean_solubility_Target	Random Forest	Nozzle_milling	0.0248098
mean_solubility_Target	Random Forest	Inlet Temperature_milling	0.024453
mean_solubility_Target	Random Forest	Bile Acid Type_CHENO	0.0192975
mean_solubility_Target	Random Forest	Inlet Temperature (160)	0.0109357
mean_solubility_Target	Random Forest	Inlet Temperature (150)	0.0106376
mean_solubility_Target	Random Forest	Molar Ratio (1.0)	0.00881249
mean_solubility_Target	Random Forest	Inlet Temperature (140)	0.00354676
mean_solubility_Target	Random Forest	Bile Acid Type_CHOLIC	0.00338801
mean_solubility_Target	Random Forest	Inlet Temperature (130)	0.00311437
mean_solubility_Target	Random Forest	Inlet Temperature (120)	0
mean_solubility_Target	Random Forest	Molar Ratio (0.5)	0
mean_solubility_Target	Random Forest	Weighted Enthalpy of Vaporisation (kJ/mol)	-0.00131155
mean_solubility_Target	Random Forest	Nozzle_External	-0.00801303
mean_solubility_Target	Random Forest	Molar Ratio (2.0)	-0.0136578
mean_solubility_Target	XGBoost	Glass transition Temperature	0.236753
mean_solubility_Target	XGBoost	Weighted Molar Volume (cm^3/mol)	0.0692351
mean_solubility_Target	XGBoost	Nozzle_Internal	0.0275503
mean_solubility_Target	XGBoost	Weighted Solubility Parameter (Mpa^1/2)	0
mean_solubility_Target	XGBoost	Inlet Temperature (160)	0
mean_solubility_Target	XGBoost	Bile Acid Type_CHENO	0
mean_solubility_Target	XGBoost	Molar Ratio (2.0)	0
mean_solubility_Target	XGBoost	Molar Ratio (0.5)	0
mean_solubility_Target	XGBoost	Process Type_spray drying	0
mean_solubility_Target	XGBoost	Process Type_milling	0
mean_solubility_Target	XGBoost	Inlet Temperature_milling	0
mean_solubility_Target	XGBoost	Inlet Temperature (150)	0
mean_solubility_Target	XGBoost	Inlet Temperature (130)	0
mean_solubility_Target	XGBoost	Inlet Temperature (120)	0
mean_solubility_Target	XGBoost	Nozzle_milling	0
mean_solubility_Target	XGBoost	Nozzle_External	0
mean_solubility_Target	XGBoost	Weighted Enthalpy of Vaporisation (kJ/mol)	0
mean_solubility_Target	XGBoost	Bile Acid Type_CHOLIC	0
mean_solubility_Target	XGBoost	Inlet Temperature (140)	-0.0111899
[truncated: 2,761 more rows]
